# Supplementary material for: Effect of a giant meteorite impact on Paleoarchean surface environments and life
Source: Proc Natl Acad Sci U S A. 2024 Oct 21;121(44):e2408721121. doi: 10.1073/pnas.2408721121 (PMC11536127; doi:10.1073/pnas.2408721121)
Supplement: Supplementary file 2 — Dataset S01 (XLSX) [file pnas.2408721121.sd01.xlsx]

## Sheet: XRF and LOI
Dataset SO1.1	Major Element data from the GeoAnalytical Lab														Dataset SO1.2	Trace Element data from the GeoAnalytical Lab
	Unnormalized Major Elements (Weight %):															Unnormalized Trace Elements (ppm):
Sample	SiO2	TiO2	Al2O3	FeO*	MnO	MgO	CaO	Na2O	K2O	P2O5	Sum	LOI %			Sample	Ni	Cr	Sc	V	Ba	Rb	Sr	Zr	Y	Nb	Ga	Cu	Zn	Pb	La	Ce	Th	Nd	U
BH+171	89.4134	0.1488	2.87946	3.94493	0.0405316	1.31481	0.00433155	0	0.0079998	0.00263913	97.7012	1.46092			BH+171	79.6965	179.694	5.7285	46.3305	7.07319	0.792	1.9095	29.8544	4.9245	1.407	4.1205	8.04	2.01	2.814	4.02	9.7485	1.1055	2.9145	1.5075
BH+179	90.2481	0.151805	2.82852	3.74585	0.048403	1.26769	0.022698	0.029391	0.010864	0.030167	98.3835	1.62637			BH+179	73.4399	175.519	4.4911	42.3502	9.1665	0.6208	1.8139	27.4306	4.1807	1.0961	3.2786	7.954	5.0925	0	5.8394	13.0077	0.4559	6.596	0.1552
BH+182	91.1626	0.140198	2.86626	2.92143	0.025728	0.962991	0.015075	0.017889	0.191653	0.0191955	98.3231	1.383			BH+182	76.2611	171.935	1.67804	44.4813	59.2447	3.4974	1.8693	25.9504	4.8039	0.03015	3.96975	5.85915	1.8492	0.31155	7.19866	9.4872	0.47235	4.5627	0.5829
BH+188	90.138	0.139765	2.88869	3.97251	0.045472	1.21059	0.0218225	0.0321755	0.0159355	0.0112665	98.4762	1.5072			BH+188	188.974	163.631	4.1209	33.1803	16.0877	0.45675	2.16195	24.5351	2.2939	1.16725	2.91305	7.19635	5.99865	0	4.3848	18.7673	1.2992	5.26785	0.0812
BH+193	89.0717	0.130464	2.67101	4.68106	0.075456	1.10554	0.025056	0.033312	0.006336	0.03504	97.8349	1.87744			BH+193	164.975	152.439	3.9744	34.8192	8.7072	0.48	0.9504	22.6182	3.8304	1.2672	3.8112	8.1408	4.2336	0	6.1632	15.6768	1.1616	6.2784	0.2784
BH+199	90.8114	0.139077	2.59014	3.66681	0.043329	1.05555	0.013736	0.023836	0.013332	0.016463	98.3737	1.30928			BH+199	91.9856	164.961	2.89742	26.1691	3.1916	0	0	22.8117	2.7573	0	2.5553	5.0601	3.0603	0	9.18059	9.9485	0.5454	7.1508	0.6666
BH+224	90.1652	0.1373	2.6957	3.7348	0.061	0.9602	0.0173	0.0061	0.0075	0.0178	97.8029	1.89173			BH+224	71.9379	158.331	2.65582	28	2.8	0	0	22.9281	2.65	0.39	3.62	18.82	3.43	0.42	8.47185	6.47	0.69	3.43	0.46
BH+229	90.9179	0.127908	2.85744	3.33551	0.067023	0.907137	0.010494	0.0099	0.007524	0.017028	98.2579	1.59852			BH+229	60.1761	145.515	2.55161	24.3144	3.0987	0	0	21.0048	1.9701	0.4356	1.8018	14.1372	2.4651	0.297	5.85751	7.9497	1.3365	5.8212	0.0495
BH+255	85.6714	0.14443	2.8073	6.07161	0.310676	1.47056	0.202707	0.011817	0.005555	0.142107	96.8382	2.88462			BH+255	101.671	164.444	3.59914	33.431	5.6055	0	1.4847	22.508	5.9792	0	2.7775	42.5008	4.0905	0	4.10377	6.868	0.5757	3.8481	0.4747
BH+26	82.0466	0.2567	6.5204	5.9302	0.0547	1.9699	0.004	0.0413	0.5615	0.0203	97.4056	2.45274			BH+26	90.9664	306.81	8.37088	66.61	141.51	14.13	5.45	51.933	11.06	2.04	7.97	2.76	9	1.18	16.2211	25.22	2.14	12.34	1.1
BH+264	85.4406	0.145815	2.75243	5.9747	0.332886	1.52734	0.0338182	0	0	0.00831326	96.1435	2.92597			BH+264	94.1685	152.358	4.623	32.562	5.22801	1.188	2.3115	25.6999	4.9245	1.5075	4.221	33.6675	0.402	0.7035	3.3165	7.236	2.1105	2.412	0
BH+39	95.2853	0.1331	2.6219	0.4328	0.0018	0.1027	0.005	0.0595	0.6249	0.0204	99.2874	0.650304			BH+39	12.8791	162.447	1.84899	28.01	146.57	16.93	7.3	27.6049	2.17	0.76	2.71	1.39	0	0.61	5.45591	8.21	1.06	3.1	0.55
BH+480	94.1818	0.0434	1.4046	2.5153	0.0306	0.5726	0.0131	0.0044	0.018	0.0173	98.8011	1.36571			BH+480	55.6225	62.5357	3.07044	33.53	9.95	3.88	0.36	10.6915	1.78	0	1.31	13.46	3.01	3.26	6.08423	3.19	0.12	1.12	0.64
BH+50	90.8074	0.251217	5.65491	0.535394	0.001648	0.153367	0.008137	0.134312	1.39596	0.021012	98.9633	1.00732			BH+50	16.7169	279.67	9.23374	62.521	325.665	40.7777	24.7818	52.1772	11.33	3.9655	5.356	4.3363	0	3.6565	8.69364	21.7433	1.8643	7.8383	1.2257
BH+550	95.1662	0.0319395	1.26932	2.09179	0.0472625	0.433322	0.0412925	0.0213925	0.0667645	0.0323375	99.2016	0.875936			BH+550	32.8988	47.7842	1.46265	24.7058	25.4621	2.75615	3.23375	10.638	1.40295	0	1.66165	9.353	1.393	4.2188	2.85565	7.23365	0	6.0098	0.7363
BH+580	95.6606	0.020301	0.699223	1.88244	0.130492	0.386123	0.022725	0.005757	0.011615	0.017574	98.8369	1.04949			BH+580	29.3047	41.2041	0.724356	7.9386	5.3025	0	0	6.07475	1.6261	0	0	4.9591	0.8282	1.3231	4.14607	1.3029	0.2626	1.2726	0
BH+599	94.1486	0.025149	0.685689	3.00364	0.137966	0.350672	0.016766	0.005555	0.014443	0.016463	98.4049	1.30597			BH+599	22.2528	49.023	1.05258	10.8474	8.1608	0	0	7.74006	1.6564	0	0	3.1108	1.0302	0	2.10477	0	0.505	0.7676	0.2323
BH+602	95.8184	0.016884	0.276576	2.48145	0.14673	0.215572	0.0179895	0.0185925	0.008241	0.00402	99.0045	1.19068			BH+602	16.648	22.3496	0.6633	9.37665	6.8139	0.33165	0.89445	2.49082	0.603	0	0.6834	4.8441	2.92455	0	0.8241	2.211	0.5829	1.5678	0.3216
BH+620	97.0677	0.012789	0.351494	1.25038	0.0934815	0.20574	0.0151235	0.0078155	0.0086275	0.016037	99.0292	0.752984			BH+620	26.5599	21.5148	0	2.62885	5.71445	0	0	1.5262	0.39585	0	0	3.62355	0	1.3195	3.41193	0.2436	0.41615	0.94395	0.09135
BH+622	88.543	0.23545	4.4062	2.90101	0.02157	1.26901	0.01349	0	0.52898	0.0066963	97.9091	1.67189			BH+622	58.7	297.5	7.7	55.2	142.698	15.76	9.4	64.8	9.5	3.2	6.1	6.6	2.8	1.9	11.7	23	3.8	10.4	2.3
BH+637	88.0466	0.2289	4.2564	3.2318	0.0238	1.4159	0.0157	0.0343	0.4172	0.0208	97.6914	2.00424			BH+637	57.1996	355.92	3.05924	45.27	107.85	10.28	3.85	48.3346	8.34	1.78	3.89	20.71	5.81	0.7	9.6133	11.43	2.32	5.54	1.76
BH+648	87.2937	0.2332	4.2136	3.8444	0.0298	1.7262	0.0174	0.027	0.2674	0.02	97.6727	2.10748			BH+648	67.1181	342.52	3.30577	47.76	74.12	6.15	3.67	50.0664	9.77	1.45	4.28	7.4	5.69	0.65	11.048	17.07	1.8	8.12	1.52
BH+652	95.2449	0.018768	0.785502	2.3564	0.005916	0.22491	0.021828	0.010302	0.066504	0.021114	98.7562	1.30109			BH+652	31.441	30.8539	0	9.894	25.3776	0.561	0.4488	5.43678	1.9584	0	0.7344	19.3596	0.2652	8.9556	3.98418	1.836	0.2142	2.2644	0.153
BH+759	91.1915	0.205766	3.60926	1.7306	0.013532	0.944951	0.0305465	0.0597995	0.518395	0.036218	98.3405	1.37187			BH+759	46.5762	312.937	4.50735	43.8795	124.415	15.721	10.348	43.1918	5.0944	1.2537	5.18395	6.4277	5.1541	0.4378	6.9451	11.7211	1.44275	7.01475	1.24375
BH+765	91.6389	0.188075	3.56859	1.486	0.0103082	0.783854	0.0199796	0	0.558593	0.011768	98.2647	1.22564			BH+765	40.198	265.565	5.4725	40.994	131.227	16.072	13.134	41.9971	6.169	3.0845	5.4725	8.4575	1.0945	1.592	5.771	12.2385	1.393	3.98	0.8955
BH+773	92.8024	0.212687	3.79598	1.65548	0.0113775	0.780947	0.01271	0.0620125	0.59368	0.0329025	99.9602	0			BH+773	34.6103	299.932	5.535	50.553	139.041	16.9535	11.6952	48.8414	5.3505	1.93725	4.52025	8.35375	3.813	0	9.09175	14.4012	1.5785	6.81625	0.48175
BH-127	96.0717	0.11856	2.6754	0.439608	0.001248	0.108992	0	0.076544	0.52624	0.008632	100.027				BH-127	14.404	134.579	3.93913	24.1176	113.214	12.8544	13.8944	19.6176	2.9536	1.6432	3.9	1.9448	0.572	2.8808	7.78698	16.2136	1.0608	5.1272	0.7592
BH-197	96.2138	0.0841225	2.1898	0.825968	0.0042845	0.217255	0.0153615	0.0751355	0.383829	0.0214225	100.031				BH-197	58.2692	89.0307	4.02833	18.2248	77.33	9.54085	8.49585	15.3339	2.95735	1.4212	2.30945	0.4598	1.045	2.8424	0	5.2668	0.36575	2.0482	0
BH-208	95.165	0.101043	1.99592	0.579111	0.00344715	0.337079	0.0108942	0	0.397226	0.00181694	98.5766	0.839833			BH-208	24.0195	130.851	2.211	20.8035	92.9766	11.682	10.3515	22.1251	2.7135	2.01	4.221	0	1.005	3.216	3.015	7.638	1.3065	2.412	1.1055
BH-241	90.9778	0.097911	4.94937	1.1031	0.006417	0.46575	0	0.134446	1.00478	0.009522	98.7491	0.9502			BH-241	34.5379	42.9341	3.20111	14.6038	137.272	26.2476	19.4269	49.1354	6.07545	2.7117	8.7561	0	0	2.57715	8.29147	20.5654	2.08035	5.6304	0.9315
BH-254	93.058	0.0586075	2.40892	1.2671	0.0093575	0.578293	0.004531	0.036445	0.345046	0.016154	97.7824	1.98316			BH-254	13.8666	27.3745	0.198682	6.6783	65.2759	7.47615	4.4719	25.1582	1.5366	0.1379	1.9503	0	1.21155	0.02955	4.50762	2.4625	0.9456	2.31475	0.42355
BH-320	95.9768	0.081809	1.77869	0.704308	0.005075	0.288463	0.0128905	0.031668	0.318101	0.013601	99.2114	0.598194			BH-320	28.5342	217.787	0.25023	14.8799	64.3002	7.03395	5.22725	18.4092	3.1871	0.92365	2.24315	0	0.65975	0.9135	7.73797	8.35345	1.08605	3.88745	0.88305
BH-339	96.0824	0.060676	1.88086	0.494962	0.0050235	0.183112	0.0162525	0.049644	0.418231	0.03152	99.2227	0.699803			BH-339	47.7852	180.24	2.11775	40.2077	82.4839	11.1009	5.4569	13.0541	1.34945	0	3.2899	0.2955	1.92075	0.9653	0	3.08305	0	1.52675	0
BH-36	93.5952	0.17347	4.39224	0.642466	0.0034485	0.244843	0	0.121951	0.907164	0.0107635	100.092				BH-36	25.8219	242.416	3.74729	33.764	216.858	23.2512	17.2738	49.1225	4.39945	4.6189	4.81745	4.9951	0.76285	3.2604	7.34291	19.5101	2.0691	9.08105	1.72425
BH-363	98.0903	0.013467	0.230547	1.40087	0.032763	0.0895455	0.083214	0.023517	0.026532	0.0310545	100.022	0			BH-363	19.541	19.7214	0	4.51245	15.477	0.7839	1.99995	1.64665	2.98485	0	0.201	3.84915	1.0653	3.3567	0	0.31155	0	1.29645	0
BH-389	92.0352	0.178092	3.24666	1.69228	0.021318	0.80988	0.031926	0.053346	0.486744	0.033966	98.5894	1.32551			BH-389	32.536	237.811	2.5398	36.4956	102.755	13.3722	8.6292	38.9037	3.213	1.581	4.437	0.7752	3.7536	0	11.577	26.061	1.4076	9.9042	0.9078
BH-404	95.6274	0.10762	2.17611	0.43085	0.00462	0.262808	0.02704	0.09138	0.48487	0.0110999	99.2238	0.764453			BH-404	31	133	2.2	24	103.632	13.593	10.6	24.0385	3.5	1.8	3.6	2.3	0	1.3	11.6	14.3	1.5	6.4	0
BH-432	94.557	0.1074	2.7427	0.5788	0.0069	0.2396	0.0072	0.0474	0.6046	0.0154	98.907	0.976616			BH-432	24.6103	104.11	1.23266	15.42	113.17	14.33	8.85	56.2572	5.43	1.5	3.79	0	0	0.28	12.2522	20.27	2.33	8.28	0.82
BH-468	95.8633	0.112476	2.26435	0.349273	0.002163	0.182825	0	0.060976	0.438265	0.009064	99.2827	0.735745			BH-468	19.2301	164.536	2.58545	23.3501	72.4296	10.7738	10.3	28.4545	3.6874	1.6068	2.8016	0.4635	0	2.2145	8.14355	20.0747	1.5656	8.4769	0.8858
BH-471	94.0886	0.1051	2.7373	0.8774	0.007	0.4227	0.0091	0.0493	0.5341	0.0177	98.8483	0.897016			BH-471	27.3887	168.233	0.425828	32.33	83.56	12.92	10.01	36.969	2.82	0.8	4.59	0	0.42	1.01	7.05813	10.95	2.16	7.05	1.97
BH-70	99.0275	0.011715	0.684369	0.151762	0	0.002982	0.0054315	0.037701	0.0382335	0.0084135	99.9681	0.112407			BH-70	6.6243	17.1763	0.608654	3.41865	26.1138	0.0213	2.05545	0	1.5975	0.0639	0	1.0437	0	1.73595	0	2.69445	0	3.69555	0
BH-85	94.6386	0.137104	2.77542	0.598262	0.0026125	0.244843	0.0001045	0.121324	0.639644	0.0084645	99.1664	0.632098			BH-85	38.7068	136.253	4.66069	26.637	143.301	15.3092	15.4869	25.9755	5.0578	2.70655	3.1768	1.9228	0	2.18405	5.40596	17.3992	0.84645	5.0996	0.26125
NAD-22 Lower	91.8748	0.31451	4.52824	0.162427	0.000591	0.153955	0.0121155	0.045507	1.23263	0.0298455	98.3546	0.894942			NAD-22 Lower	9.941	252.744	5.9494	87.4286	4422.04	36.6715	7.6239	38.5085	5.74255	0.64025	7.06245	21.8276	0.28565	3.71345	2.70875	9.56435	1.4184	1.8124	0.54175
NAD-22(-1)	97.9545	0.005353	0.137158	0.921726	0.00404	0.053126	0.036764	0.016867	0.026159	0.007373	99.1631	0.646784			NAD-22(-1)	11.0352	11.3042	0	1.2322	90.9606	0.1818	2.3432	0.377053	0.3333	0	0.8383	2.5351	1.8786	1.4342	0	0	1.01	0.4949	0
NAD-22(-1)c	98.0527	0.0150444	0.336081	0.132882	0.0032636	0.139161	0.0783164	0	0.087361	0.00603965	98.8144	0.497327			NAD-22(-1)c	16.6849	25.87	0.995	5.0745	305.365	2.0895	6.169	2.8855	1.0945	0.796	1.4925	3.6815	0.398	2.388	1.791	0	0	0	0
NAD-22(-1.1)	96.3011	0.106813	2.21348	0.204691	0.00108455	0.166702	0.00345265	0	0.604134	0.0106365	99.5866	0.683427			NAD-22(-1.1)	10.746	476.704	1.6915	92.8335	2495.86	18.2085	2.6865	33.9295	3.98	1.8905	3.8805	15.4225	2.0895	2.189	1.6915	0	2.2885	0.995	0.6965
NAD-22(-1.2)-1	98.2018	0.01507	0.36697	0.08513	0.00302	0.10291	0.07082	0	0.09515	0.00536	98.9116	0.366486			NAD-22(-1.2)-1	13	31.1	0.4	6.7	275.1	2.7	1.9	3.3	1.3	0.8	1.1	3.3	0	1.5	0	1.8	0	2.3	0.4
NAD-22(-2)	99.067	0.01845	0.374842	0.189727	0.00205	0.0367975	0.037925	0.0193725	0.0946075	0.0082	99.8489	0.257511			NAD-22(-2)	9.93604	26.7228	0	3.2595	273.275	2.73675	1.4555	3.42262	0.11275	0	0.4715	2.81875	2.40875	0.37925	0.686963	2.6445	0.19475	2.2345	0.09225
NAD-22(-2)c	97.7647	0.01226	0.30833	0.07214	0.00149	0.08201	0.03755	0	0.07792	0.00613	98.3312	0.39878			NAD-22(-2)c	11.6	21.5	0	4	212.7	2.3	1.3	1.9	1.3	0.3	1	2.4	0	0.9	1.7	0	0	0	0
NAD-22(-3)	96.8547	0.0666153	1.0872	0.131927	0.00070645	0.123072	0.0104177	0	0.290401	0.0117808	98.5516	0.771985			NAD-22(-3)	55.6385	77.212	0	12.0395	894.803	9.2535	0.995	13.8305	3.98	1.8905	1.99	6.368	0	1.99	2.4875	3.383	0.0995	2.786	0.796
NAD-22(-6)	98.1607	0.026967	0.295021	0.474801	0.009797	0.215837	0.102717	0.050298	0.027371	0.008282	99.3718	0.471527			NAD-22(-6)	10.8755	30.2929	0	0.8181	57.5094	0.4343	2.4644	5.19496	0.9191	0	0	1.515	3.03	0	0.750947	1.2928	0.6868	2.0503	0.2626
NAD-22(-7)-1	95.6444	0.071708	1.01997	1.04183	0.006304	0.178285	0.117215	0.103524	0.217587	0.0089635	98.4098	1.18343			NAD-22(-7)-1	216.402	54.8902	0	9.05215	395.911	7.8603	7.2496	12.6761	2.3049	0	1.74345	50.3335	4.3537	33.4112	2.38275	9.0226	1.2805	3.20125	1.80255
NAD-22(-7)-2	97.2222	0.0438648	0.417529	1.33872	0.0109826	0.0756583	0.00609752	0	0.0993699	0.00416	99.2186	0.520511			NAD-22(-7)-2	64.5877	44.387	0.89925	6.58325	219.797	4.5825	1.592	10.746	2.4875	0	1.14675	8.43025	1.5475	4.3	0.6	1.4	0.2	0.8	0.199
NAD-22-12	94.6693	0.13733	3.12839	0.0900375	0.00072635	0.142166	0.0014328	0	0.845909	0.0128554	99.0062	0.955171			NAD-22-12	0.28864	165.17	1.791	34.7255	3224.5	25.87	4.975	22.9845	6.4675	2.4875	3.0845	5.2735	0	1.6915	10.4475	12.736	2.0895	7.363	0
NAD-22-12-3	94.472	0.131603	3.16817	0.153015	0.00101	0.12726	0.008686	0.030603	0.869307	0.008686	98.9703	0.749064			NAD-22-12-3	6.81402	175.81	0.803582	37.6629	3328.53	30.3101	3.8481	21.6072	3.5148	0.0303	4.242	3.838	0.8686	2.2624	9.75174	14.6551	1.2625	5.0197	0.7979
NAD-22-13-2	95.7397	0.132714	2.13787	0.427028	0.005151	0.145541	0.015655	0.033633	0.600849	0.010706	99.2489	0.715746			NAD-22-13-2	28.0894	179.523	0	26.3812	1700.66	20.9171	3.9087	23.0736	4.1006	0.7474	4.0198	7.1407	1.9897	1.6362	6.18738	9.494	1.01	3.6764	1.0504
NAD-22-14	98.6462	0.017372	0.607717	0.087365	0.001313	0.035552	0.038178	0.027573	0.166145	0.007373	99.6348	0.280484			NAD-22-14	4.3177	73.9999	0	9.0799	733.068	5.3126	6.9791	3.70769	0	0	1.0706	9.6051	2.4543	1.5857	0.306725	0	0.6363	0	0.0707
NAD-22-148	99.1358	0.0076866	0.151292	0.0933346	0.0034101	0.0146295	0.0129389	0	0.02968	0.00292213	99.4517	0.221659			NAD-22-148	4.484	10.023	0.3015	2.51575	86.19	1.98	1.71175	4.623	1.212	0.201	1.10825	3.477	0	1.005	1.3065	0.3015	0	0	0.2015
NAD-22-15	94.2804	0.170347	2.70878	0.422904	0.0027135	0.208537	0.0240195	0.0340695	0.741589	0.0119595	98.6053	0.931677			NAD-22-15	22.1937	250.755	0.236503	29.5972	2024.6	26.6023	4.0401	26.2526	4.89435	0.6633	4.2009	11.3263	3.32655	0.5628	8.09323	10.1907	1.67835	6.32145	0.7839
NAD-22-15c	93.9489	0.170672	2.99248	0.421999	0.00416905	0.268003	0.0167558	0	0.80005	0.0266959	98.6283	1.01378			NAD-22-15c	15.2787	240.989	1.791	33.3325	2180.05	26.7655	4.2785	26.3675	6.0695	2.587	3.184	11.8405	0.6965	1.8905	7.96	9.95	1.0945	5.4725	0
NAD-22-16-1	96.516	0.016748	0.693028	1.68042	0.05353	0.616814	0.025652	0.054802	0.11289	0.004876	99.7747				NAD-22-16-1	45.4104	24.3139	2.09059	11.925	303.033	3.4132	1.2296	0.494649	1.3674	0	0.1484	35.8492	0.8374	5.5332	0	6.731	0.7102	2.9044	0
NAD-22-16-2	89.0262	0.051914	0.944754	3.95758	0.209171	1.73821	0.079891	0.024947	0.090294	0.010403	96.1334	3.92632			NAD-22-16-2	29.1555	56.9246	0.46404	12.4533	236.744	2.6664	1.5352	8.65128	3.2017	0	1.5554	2.6159	4.2925	0.6969	0.814407	2.6563	1.0302	3.9188	0
NAD-22-17	84.6189	0.0204	0.522546	7.40836	0.273156	1.84324	0.043044	0.043962	0.013464	0.010098	94.7972	5.10888			NAD-22-17	79.8375	26.6969	0	6.1404	29.9166	0	1.6728	3.79729	3.5904	0	0.3978	7.548	7.4766	3.519	2.98012	5.6406	0.8568	3.2334	0
NAD-22-18	92.0681	0.028866	0.510714	5.05849	0.03315	0.262446	0.026316	0.03468	0.018156	0.011322	98.0522	1.97276			NAD-22-18	102.211	31.7417	0	4.4064	52.989	0	1.5708	5.33101	2.2338	0	0.5406	55.8858	3.9882	8.0478	2.91603	1.3056	0.2244	1.4076	0
NAD-22-4-1	93.5821	0.148026	3.09398	0.126266	0.000398	0.138544	0.016318	0	0.823751	0.0247158	97.9393	1.05079			NAD-22-4-1	16.119	155.22	3.0845	35.223	3396.63	23.283	5.97	30.845	6.766	2.786	3.4825	5.174	0.0995	2.2885	7.562	7.562	2.388	2.6865	0.6965
NAD-22-4-2	94.6708	0.14322	2.80847	0.117241	0.000199	0.125828	0.0198502	0	0.75025	0.0249247	98.6435	0.945324			NAD-22-4-2	16.915	142.982	3.184	34.029	3177.33	22.1885	4.8755	26.069	4.776	2.0895	3.2835	7.363	0	2.4875	4.776	6.766	1.2935	3.2835	1.194
NAD-22-5-1	95.0565	0.134574	2.7763	0.113241	0.00038805	0.116256	0.01392	0	0.741076	0.0231238	98.9601	1.01916			NAD-22-5-1	20.298	141.489	3.582	32.835	3044.6	20.9945	6.2685	28.855	6.567	2.786	3.2835	8.955	0	2.4875	2.8855	7.164	1.0945	3.383	0.199
NAD-22-5-2	95.0771	0.12745	2.62979	0.113072	0.00032835	0.113042	0.0115718	0	0.705813	0.019691	98.7785	0.985932			NAD-22-5-2	17.512	135.817	3.0845	28.9545	2688.69	19.9	5.4725	25.7705	5.8705	2.2885	3.781	13.8305	0	2.2885	3.383	7.4625	1.99	3.0845	0.0995
NAD-22-6	94.7502	0.131609	2.61531	0.165697	0.00603965	0.157051	0.0651426	0	0.704958	0.0274023	98.6031	1.01805			NAD-22-6	32.1385	139.797	3.2835	28.059	2845.6	20.099	9.751	26.865	6.2685	1.8905	2.388	10.4475	0.597	1.99	4.179	5.4725	1.2935	3.582	0
NAD-22-7	95.7881	0.0885451	1.98632	0.141499	0.0011542	0.116723	0.0712619	0	0.545648	0.0172633	98.7295	1.04983			NAD-22-7	40.795	93.8285	3.383	27.1635	1769.31	14.726	4.179	14.6265	4.179	1.6915	3.2835	12.736	0	4.776	5.8705	3.8805	0.597	2.189	1.0945
NAD-22-8-1	96.4804	0.084032	1.45379	0.215029	0.004646	0.198768	0.211797	0.029896	0.393597	0.009999	99.0819	0.792812			NAD-22-8-1	12.4286	282.689	0	25.4419	1725.95	12.726	64.943	26.3099	2.4644	0	2.7876	25.654	3.0704	2.3432	2.57014	5.252	1.1211	1.0908	0.1717
NAD-22-8-1c	95.3874	0.088565	2.00557	0.173906	0.0010348	0.108286	0.0475908	0	0.554315	0.016517	98.3632	1.08061			NAD-22-8-1c	20.7044	98.2065	1.6915	24.9745	1954.88	15.522	5.2735	16.119	4.6765	1.99	2.0895	6.0695	0.0995	2.0895	4.577	3.184	0.8955	2.6865	0.0995
NAD-4-11	82.4641	0.3586	6.2241	5.568	0.036	2.4662	0.0124	0.0137	0.4936	0.0167	97.6534	2.39631			NAD-4-11	74.1624	372.72	9.16	86.58	104.45	13.75	10.97	58.0305	9.64	2.39	7.44	2.13	8.26	0.22	7.12	14.11	2.65	9.09	0
NAD-4-31	91.1231	0.131165	2.368	2.83309	0.141525	0.86728	0.23236	0.042365	0.23347	0.153828	98.1262	1.60755			NAD-4-31	38.7972	145.194	4.625	38.7298	69.6988	5.92	5.3835	23.2324	4.89325	0.6105	1.9795	3.43175	3.6815	0.444	4.0885	9.88825	0.5735	3.885	0
NAD-4-32	88.2985	0.219328	3.53565	3.15615	0.072036	1.60696	0.750168	0.045356	0.309212	0.295044	98.2884	1.76884			NAD-4-32	64.2534	195.007	5.2716	57.776	91.5492	8.0868	8.4456	29.8233	13.938	0.5428	3.818	4.232	3.9376	3.496	3.1464	6.9552	0.5428	5.336	0
SAF-521-4	94.6522	0.19478	3.0357	0.31055	0.0003	0.18417	0.00479	0.01822	0.87481	0.02553	99.3011	0.757355			SAF-521-4	61.5	202.6	5	69.5	2511.5	28.2	7.3	28.3	5.3	1.2	4	42.3	4.5	0	0	11.4	0	3.4
SAF-627-12-3-1	77.7602	0.012467	0.201292	13.078	0.342615	1.17654	0.115843	0.042952	0.008008	0.033852	92.7718	7.19524			SAF-627-12-3-1	62.2277	16.4091	0	7.8078	5.7512	0.4641	5.0596	2.22706	0.6734	0.1274	0	6.0424	7.6349	0.4368	2.5844	2.2659	0	2.7027	0
SAF-627-12-3-2	86.5582	0.004416	0.114528	9.93533	0.139776	0.393504	0.061728	0.037536	0.00096	0.032736	97.2787	2.90928			SAF-627-12-3-2	25.3967	5.59507	0.0384	5.0592	7.488	1.2864	2.3328	0.298656	0.384	0	0	2.7648	4.32	0.5088	1.152	2.0064	0.1056	1.6224	1.1328
SAF-627-12-4-2	85.5035	0.006732	0.068805	11.6338	0.111672	0.144243	0.041085	0.049104	0.001881	0.033462	97.5943	2.17195			SAF-627-12-4-2	29.4918	9.41249	0	5.6529	4.2273	0.2871	1.9998	0.657043	0.3861	0	0.6336	5.247	4.9599	0	1.4751	1.0989	0	2.9205	0.2277
SAF-627-13	83.1387	0.005921	0.170372	9.05923	0.265777	1.29851	0.096073	0.001719	0.011269	0.0094545	94.057	5.72628			SAF-627-13	25.2311	6.19512	0.7067	2.8459	1.5853	0.5157	6.21705	2.24806	0	0	0.0955	0.8595	1.30835	1.63305	1.53755	0.764	0.88815	2.41615	0.6112
SAF-627-7	87.5064	0.274536	4.39248	3.65109	0.032643	1.44057	0.069192	0.055986	0.429846	0.074028	97.9268	1.70634			SAF-627-7	93.2024	351.67	3.3294	53.7726	99.9471	10.8624	6.51	33.5132	3.3666	1.3392	4.5105	12.6294	7.0029	2.5389	3.6549	7.1331	0	4.3896	0.7626
UU-122	98.8669	0.038478	0.489826	0.149884	0.001378	0.042506	0.055544	0.032224	0.129214	0.00318	99.8092				UU-122	18.6772	45.3605	1.90054	6.89	393.377	3.0952	2.7454	1.95661	1.7702	0.4664	1.5794	2.1624	1.6218	2.0564	0	2.3108	0.2756	0	0
UU-198	97.0645	0.077437	1.78464	0.129554	0.0001055	0.101174	0.031017	0.0437825	0.513996	0.00844	99.7547				UU-198	10.8032	79.814	2.21078	16.3525	1287.08	16.4474	4.56815	14.2334	3.32325	1.65635	3.1228	2.6375	0	1.78295	8.03187	16.9433	0.11605	6.541	0
UU-206	98.2278	0.021306	0.642996	0.64236	0.018232	0.151368	0.025228	0.006678	0.17702	0.005512	99.9185				UU-206	13.7694	30.045	1.19971	6.784	418.764	4.8442	3.4768	3.45155	0.7738	0.7314	0.212	10.1442	0.3392	2.067	0	2.5016	0.1484	0.053	0.7738
UU-393	96.2749	0.027265	0.538432	1.17875	0.0033825	0.148215	0.0357725	0.032595	0.13407	0.00615	98.3795	1.35342			UU-393	98.7075	35.361	1.21753	11.1725	306.147	4.1	3.02375	2.6892	1.886	0.369	0.13325	11.1623	0.68675	14.7805	0.611827	3.04425	0.041	1.4965	0.697
UU-45	98.5736	0.0043665	0.145053	0.810997	0.011289	0.0829635	0.001491	0.079449	0.0414285	0.003834	99.7545				UU-45	12.961	11.6363	0	1.97025	141.155	0.56445	1.28865	0	0.8307	0	0.15975	4.6221	0	1.99155	0	3.621	0.4686	0.1704	0

## Sheet: ICP-MS data
Table S1-3 Rare Earth Element Data from the GeoAnalytical Lab
Sample ID	La ppm	Ce ppm	Pr ppm	Nd ppm	Sm ppm	Eu ppm	Gd ppm	Tb ppm	Dy ppm	Ho ppm	Er ppm	Tm ppm	Yb ppm	Lu ppm	Ba ppm	Th ppm	Nb ppm	Y ppm	Hf ppm	Ta ppm	U ppm	Pb ppm	Rb ppm	Cs ppm	Sr ppm	Sc ppm	Zr ppm	Notes
BH+171	6.04097	11.5548	1.36898	5.45211	1.23326	0.434874	0.796098	0.106737	0.654392	0.164528	0.519379	0.0901797	0.602986	0.0970527	6.27379	1.35926	1.79883	4.23801	0.762878	0.162751	0.456446	0.625725	0.456035	0.102989	2.00819	5.32003	28.7546
BH+179	6.49571	12.3392	1.44038	5.70936	1.2718	0.441556	0.852513	0.0954654	0.599279	0.135345	0.471045	0.0747791	0.557632	0.0868787	4.65536	1.36188	1.86422	3.92877	0.73735	0.235641	0.418676	0.887151	0.361804	0.0948827	1.50071	4.78018	26.6827
BH+182	5.28022	10.3695	1.20849	4.72361	0.971676	0.262559	0.799929	0.133647	0.839333	0.193194	0.599495	0.0910767	0.638626	0.106912	59.3518	1.39024	1.78481	5.53439	0.766435	0.163219	0.43974	0.546903	4.99695	0.2787	3.06458	4.33843	28.5841
BH+188	5.37842	10.8584	1.35037	5.31558	1.26252	0.357195	0.912434	0.101251	0.539649	0.129169	0.396301	0.0637855	0.482284	0.085053	9.64098	1.30476	1.74912	3.4215	0.653698	0.241897	0.305432	0.633605	0.556676	0.119439	2.49256	5.05318	24.6788
BH+193	5.62494	11.2876	1.36805	5.4288	1.20755	0.373286	1.0256	0.114043	0.601173	0.139706	0.447999	0.070666	0.481304	0.0788055	3.04489	1.22479	1.69448	3.94082	0.576692	0.22908	0.254779	0.561349	0.25838	0.0950988	1.24387	5.15304	22.5832
BH+199	6.09954	11.6657	1.41662	5.61601	1.1735	0.351007	0.747903	0.0945157	0.565619	0.128725	0.427058	0.0695808	0.491686	0.0750165	4.53929	1.33106	1.73974	3.61231	0.668746	0.150962	0.321085	0.755785	0.400534	0.118827	1.04927	4.2242	24.2396
BH+224	5.78869	10.565	1.22832	4.53447	0.924761	0.318518	0.720021	0.0927542	0.571984	0.129548	0.439506	0.0801659	0.532633	0.0807259	4.14375	1.31931	1.77664	3.73803	0.6895	0.155418	0.275936	0.82407	0.330387	0.0943218	1.50125	4.55759	25.1306
BH+229	5.29984	9.85683	1.10785	4.14047	0.815462	0.269935	0.632748	0.0823506	0.523863	0.118796	0.372987	0.0659472	0.443514	0.0762524	3.28401	1.18552	1.63659	3.43376	0.609768	0.139124	0.26407	0.807264	0.233396	0.108995	0.50297	4.18692	21.8798
BH+255	4.82352	9.44663	1.11435	4.47079	1.36206	0.593091	2.22608	0.303336	1.41225	0.272555	0.690889	0.11	0.688219	0.102751	7.18392	1.36045	1.83386	7.21228	0.685688	0.163201	0.294166	0.559429	0.30929	0.086536	2.81744	4.73172	26.0845
BH+26	15.0455	27.5585	3.13169	11.8638	2.25217	0.541717	1.43919	0.23269	1.64298	0.406422	1.21984	0.2092	1.32778	0.230126	139.469	3.27577	3.7394	11.7278	1.4377	0.350991	1.0103	1.05274	14.6072	0.5124	7.32085	10.3647	53.2313
BH+264	4.81658	9.59689	1.16034	4.62873	1.01436	0.34232	0.894307	0.135715	0.859953	0.195564	0.612223	0.0954835	0.637632	0.100238	3.40195	1.30092	1.80436	5.26893	0.670784	0.159103	0.298465	0.446342	0.224235	0.0775644	2.39986	4.81974	24.6589
BH+39	4.99311	9.1465	1.00117	3.52474	0.680646	0.212067	0.587737	0.0871325	0.518927	0.117478	0.383794	0.0655252	0.434389	0.0709581	150.034	1.74481	2.02463	3.31119	0.761219	0.178771	0.645908	0.755586	16.745	0.555526	9.40397	3.07075	30.317
BH+480	2.7246	4.76191	0.517336	1.9051	0.401901	0.123552	0.348701	0.0571137	0.37959	0.094759	0.28881	0.0516675	0.318322	0.0489882	9.6432	0.445466	0.5528	2.78627	0.267256	0.0452642	0.251881	3.77979	4.7822	0.212082	1.86082	5.06465	13.4761
BH+50	12.0429	23.5919	2.7112	10.0967	1.85859	0.538101	1.71507	0.247969	1.62105	0.367996	1.13323	0.18135	1.16938	0.182008	339.362	2.92706	3.42236	10.2403	1.35862	0.307459	1.05496	1.90182	39.9182	1.11316	23.3373	8.70088	52.2999
BH+550	2.75137	4.85722	0.548242	2.04418	0.403931	0.11242	0.332993	0.0504448	0.299856	0.0718032	0.206591	0.0361998	0.224185	0.0351619	21.0735	0.356567	0.295884	2.15299	0.288322	0.167796	0.132467	4.63072	2.11247	0.183253	1.97915	2.62228	11.0121
BH+580	2.11396	3.71042	0.379217	1.38665	0.219718	0.0886675	0.278921	0.05367	0.368445	0.0871681	0.2744	0.0440127	0.267279	0.0452379	5.99772	0.387054	0.342869	2.89641	0.177459	0.0414998	0.162395	1.51037	0.382185	0.0985802	0.999657	2.01435	8.2786
BH+599	1.85253	3.24836	0.344596	1.33412	0.255546	0.115572	0.301316	0.0549655	0.38223	0.0927672	0.289131	0.0461361	0.29659	0.0471524	6.60625	0.40429	0.350308	3.13666	0.219442	0.0443108	0.174247	0.850564	0.43009	0.106874	0.659925	2.85193	9.75145
BH+602	1.05747	1.82806	0.191079	0.671448	0.124971	0.0487762	0.135014	0.0248751	0.174003	0.0355282	0.130121	0.0185981	0.130175	0.0181487	5.5017	0.200059	0.222762	1.43681	0.0868641	0.120757	0.0683363	1.09519	0.241949	0.0782231	0.944263	1.58461	3.73589
BH+620	1.20886	2.10611	0.215272	0.779076	0.0974106	0.0367695	0.117502	0.017641	0.120117	0.0278351	0.0934832	0.0151324	0.0950554	0.0178587	6.71058	0.19444	0.145893	1.00314	0.10228	0.0202301	0.0521795	1.57097	0.298496	0.137659	0.502682	0.883015	3.77923
BH+622	12.1178	22.5979	2.59714	9.54767	1.85643	0.481449	1.13745	0.1891	1.34698	0.326035	1.01267	0.163767	1.04893	0.172543	141.371	3.95375	3.36448	8.907	1.7027	0.335299	1.04489	0.963211	14.6566	0.635632	9.09794	7.76888	63.7152
BH+637	7.3261	13.2589	1.51985	5.65105	1.14256	0.342094	1.00358	0.176751	1.32312	0.312424	1.00053	0.159437	1.09037	0.170837	108.036	2.34371	3.03483	9.23083	1.34664	0.26676	0.879292	0.910877	10.8417	0.466069	4.78173	5.49618	51.0477
BH+648	11.6473	20.9597	2.30094	8.18412	1.47366	0.414407	1.2083	0.21027	1.44779	0.358853	1.0805	0.182822	1.20039	0.213387	73.6365	2.39962	2.94899	10.1924	1.33471	0.256874	0.859843	1.08535	7.18952	0.335785	5.13087	4.8906	52.0141
BH+652	1.79349	3.4406	0.406094	1.65981	0.405195	0.136035	0.493915	0.0906905	0.5272	0.0982021	0.2684	0.0378513	0.233463	0.0366176	25.4906	0.266414	0.279757	3.10331	0.146887	0.0274808	0.105647	9.76757	1.71171	0.138673	1.66542	1.68983	8.00944
BH+759	7.52463	13.6325	1.5347	5.62521	1.11186	0.311526	0.854869	0.144697	0.891742	0.209737	0.612799	0.0957527	0.637979	0.106992	121.563	2.04916	2.64324	5.67793	1.11149	0.334237	0.757609	1.00995	14.6844	0.58999	9.93118	5.91128	42.7355
BH+765	7.55919	13.7468	1.5502	5.66913	1.0053	0.28117	0.801545	0.143365	0.962276	0.215244	0.643076	0.0985108	0.650309	0.109907	128.785	2.09062	2.64895	5.71315	1.1032	0.251709	0.775156	0.963174	15.1979	0.593014	11.9683	5.97052	40.9942
BH+773	8.66207	15.5688	1.7341	6.34917	1.10598	0.285881	0.906342	0.137706	0.930095	0.205717	0.601526	0.101687	0.661092	0.112204	131.881	2.53797	2.83288	5.60835	1.15681	0.371106	0.878513	1.34953	15.3288	0.572676	10.9316	6.28017	44.4772
BH-127	9.78187	17.2915	1.97891	7.15739	1.36917	0.331243	0.717065	0.0827465	0.412915	0.0933099	0.29804	0.0535789	0.412221	0.0688917	121.452	1.41016	1.60108	2.40871	0.557586	0.152846	0.577502	0.843712	13.1783	0.507813	12.1986	3.25667	22.1375	small sample size
BH-197	3.10898	5.74501	0.689888	2.48974	0.571542	0.147933	0.486464	0.0800656	0.398463	0.0818605	0.235058	0.040766	0.309451	0.052004	80.5768	1.16502	1.12897	2.10888	0.452696	0.121013	0.433903	0.810827	10.2127	0.430809	7.91514	2.94421	17.7397	small sample size
BH-208	4.82067	8.66463	0.968735	3.63501	0.66625	0.181892	0.404168	0.0541422	0.331434	0.0775308	0.248209	0.0420342	0.298658	0.0504344	92.5234	1.19955	1.4859	1.92917	0.551242	0.133473	0.504008	0.93214	10.5055	0.45851	8.88084	2.53987	20.1149
BH-241	10.1598	18.6281	2.04681	7.25032	1.29735	0.288787	0.885167	0.136008	0.794955	0.172991	0.489727	0.0812978	0.545591	0.0803295	142.831	2.91723	2.89192	4.69206	1.4066	0.319366	0.709677	0.6995	25.2891	0.7143	16.8429	2.19393	49.8143
BH-254	3.57532	6.54671	0.692702	2.45477	0.456175	0.105399	0.325393	0.0633011	0.471405	0.100077	0.28136	0.0427879	0.276573	0.0368271	68.0293	1.43541	1.54755	2.72195	0.719308	0.151813	0.486022	0.682255	8.36882	0.334347	6.25363	0.918178	26.5273
BH-320	6.33945	11.4312	1.24959	4.45704	0.846862	0.206141	0.654171	0.0963027	0.59808	0.133617	0.410482	0.0709644	0.531453	0.0781711	65.9024	1.82174	2.40128	3.81789	0.618094	0.134747	1.37626	1.12253	7.86595	0.320102	6.16847	1.64636	19.4826
BH-339	0.907843	1.75786	0.207645	0.865846	0.251499	0.125704	0.457234	0.0708996	0.430623	0.092825	0.281252	0.052729	0.354238	0.0613411	77.6116	0.443167	0.751961	2.62286	0.392607	0.138079	0.299004	1.01715	10.3056	0.469149	5.18728	2.99409	14.7149
BH-36	12.0047	22.1493	2.54655	9.45114	1.79761	0.496268	1.06309	0.133274	0.714651	0.159919	0.500594	0.0935937	0.647177	0.107432	221.867	3.4366	3.79876	4.33109	1.24259	0.253647	1.23311	1.19167	22.7955	0.765042	15.7758	3.31275	49.9156	small sample size
BH-363	0.863841	1.72672	0.221926	0.956749	0.260594	0.128236	0.447233	0.0824549	0.572052	0.115203	0.285621	0.0385489	0.192239	0.0270956	14.0352	0.153581	0.19914	3.33537	0.0569934	0.17628	0.0747587	3.57146	0.831356	0.13799	1.65019	0.563461	3.01056
BH-389	12.8718	23.4532	2.5727	9.19708	1.67253	0.427553	0.930398	0.119388	0.632116	0.133598	0.482468	0.0838841	0.58556	0.10505	97.5884	2.18981	2.66403	3.72335	0.861205	0.31858	0.699819	0.802389	11.9921	0.44956	8.56263	3.47543	34.3643
BH-404	8.75834	15.7826	1.79726	6.75246	1.22567	0.352128	0.711283	0.0901939	0.472207	0.103441	0.316905	0.0508688	0.371577	0.0624073	102.321	1.56459	1.66677	2.444	0.587684	0.158237	0.497856	0.738369	12.7182	0.527124	16.9927	2.46959	21.5555
BH-432	11.4514	21.9248	2.4416	8.7414	1.65101	0.426614	1.04809	0.150942	0.99486	0.234527	0.772398	0.143336	1.00028	0.164147	118.985	2.14922	3.41353	6.45167	1.5193	0.231094	0.755909	0.645153	14.45	0.653458	10.8457	2.75034	59.9982
BH-468	10.341	20.6513	2.44947	9.43249	1.7356	0.430063	0.924537	0.117955	0.627357	0.138643	0.468962	0.0795931	0.548572	0.100223	80.3727	1.79031	1.91904	3.61565	0.714114	0.143279	0.705538	1.18093	11.1524	0.473962	10.1873	1.68735	31.6815
BH-471	7.2065	14.1662	1.66029	6.34273	1.20775	0.309012	0.742834	0.110289	0.731373	0.157459	0.528799	0.0977539	0.69674	0.116472	86.9441	2.61117	2.89827	4.3428	1.31339	0.207423	0.819443	1.7637	13.0206	0.540811	12.4734	2.77745	39.7761
BH-70	0.485249	0.835138	0.0944407	0.324764	0.0860232	0.0345596	0.109146	0.0179965	0.121085	0.0245258	0.068943	0.0108898	0.060854	0.00524208	26.4641	0.149752	0	0.680886	0.0622731	0.016414	0.141415	0.0592615	1.24961	0.0638848	0.895328	0.291203	2.60113
BH-85	7.89614	15.3264	1.71287	6.35026	1.08502	0.284014	0.720561	0.10017	0.60953	0.146338	0.44361	0.0794352	0.481579	0.0926019	152.718	1.8265	1.97078	4.15868	0.692461	0.180506	0.751716	0.582416	15.467	0.741887	13.1693	3.2164	27.8313
NAD-22 Lower	4.56327	9.05369	1.10925	4.30736	0.965597	0.314504	0.881505	0.146301	0.919384	0.217727	0.697702	0.104593	0.722286	0.109471	4459.93	0.949936	1.78057	6.15336	0.919359	0.238598	0.367733	2.16092	34.8123	1.10227	8.12889	6.14132	34.1908
NAD-22(-1)	0.150473	0.323051	0.0367652	0.141988	0.0397638	0.0135219	0.045537	0.00822621	0.0561256	0.0111424	0.0428592	0.00838168	0.0414277	0.0062375	92.5281	0.0749396	0.159624	0.464841	0.0462769	0.0153379	0.121203	1.019	0.952152	0.0921283	2.54672	0.521096	2.35136
NAD-22(-1)c	0.718168	1.36681	0.145274	0.499143	0.110532	0.0352328	0.116346	0.0195393	0.117605	0.0249625	0.0654754	0.0100091	0.0648063	0.00942697	312.714	0.277732	0.293404	0.673049	0.104269	0.0271767	0.21925	0.63553	2.95259	0.178405	7.6914	0.593755	3.90704
NAD-22(-1.1)	2.9806	5.56223	0.610357	2.13754	0.404453	0.126249	0.428644	0.0702372	0.44499	0.107144	0.294581	0.0452134	0.289413	0.0476112	2557.81	1.87182	1.31902	2.8308	1.02906	0.198535	0.690978	1.53172	20.3752	0.640556	4.22041	1.80478	37.3378
NAD-22(-1.2)-1	0.538679	0.995403	0.105571	0.383295	0.0901762	0.034215	0.0925927	0.0163598	0.099172	0.0218059	0.0552248	0.00858114	0.0611198	0.0100785	280.632	0.211662	0.276297	0.668329	0.10207	0.023625	0.310089	0.399491	3.07755	0.202862	2.58924	0.489342	4.19425
NAD-22(-2)	0.593125	1.08957	0.112768	0.381191	0.0760539	0.0247276	0.0707959	0.0146385	0.0808015	0.020184	0.066503	0.00674068	0.0563591	0.00654521	275.48	0.233164	0.402139	0.539488	0.11459	0.0379412	0.154078	0.527358	3.00654	0.184337	1.81826	0.306106	5.08635
NAD-22(-2)c	0.517241	0.99572	0.104206	0.355677	0.0625581	0.0184083	0.0743296	0.0100949	0.0793661	0.0163114	0.0437387	0.00686821	0.0474251	0.00836899	222.514	0.202152	0.257589	0.442759	0.0830277	0.0226646	0.150165	0.343602	2.77971	0.174366	1.78786	0.293876	3.28471
NAD-22(-3)	3.29115	6.44286	0.73057	2.62244	0.545322	0.16222	0.47527	0.0758146	0.493832	0.115408	0.341562	0.0514388	0.316451	0.0532528	922.153	0.981115	1.18375	3.14278	0.403205	0.105832	0.480678	1.2019	9.66157	0.417685	2.10068	0.695028	14.9751
NAD-22(-6)	0.629784	1.14516	0.125196	0.526961	0.119887	0.0352436	0.106511	0.0183354	0.113862	0.0283873	0.0746036	0.0157168	0.0860496	0.0168027	58.9672	0.2666	0.516302	0.85337	0.146937	0.0401469	0.189572	0.556212	1.08164	0.0978129	3.11793	0.193805	6.17534
NAD-22(-7)-1	3.27057	6.4757	0.747148	2.75964	0.554477	0.213067	0.529457	0.0830664	0.523483	0.113217	0.343737	0.0530735	0.3361	0.0497118	413.783	0.923986	1.18243	3.35432	0.394882	0.103429	0.432686	33.1687	7.74029	0.424577	8.40977	1.20664	15.7946
NAD-22(-7)-2	1.56285	3.11353	0.352671	1.3426	0.293271	0.115567	0.289908	0.054167	0.349504	0.0756741	0.217951	0.0321417	0.21837	0.0407813	224.143	0.390023	0.682056	2.16312	0.188956	0.0666609	0.248591	3.94879	3.64637	0.183272	1.92815	0.912921	8.83374
NAD-22-12	7.53833	13.5942	1.52921	5.8629	1.25615	0.343394	1.07817	0.153911	0.90449	0.189694	0.504669	0.0730935	0.461899	0.0675947	3338.39	1.60125	1.88937	5.12265	0.712687	0.167252	0.691388	0.844179	28.6282	0.928353	6.03149	2.4633	26.0226
NAD-22-12-3	8.54112	15.1357	1.67764	6.23711	1.1736	0.322136	0.928957	0.123997	0.643035	0.134372	0.377763	0.0612782	0.401399	0.0603837	3388.32	1.51711	1.81457	4.1794	0.613401	0.166326	0.645822	0.726479	29.2095	0.87031	4.92376	2.9147	24.0095
NAD-22-13-2	6.29549	10.9424	1.22977	4.62027	0.87094	0.256341	0.762602	0.10948	0.609886	0.132476	0.392092	0.0647975	0.396175	0.0652803	1743.75	0.970397	1.68287	4.23482	0.609123	0.139268	0.449272	1.46489	21.067	0.701618	3.90866	1.81256	24.7946
NAD-22-14	0.386578	0.72303	0.0825802	0.289722	0.0694217	0.0135095	0.051951	0.0108911	0.0627169	0.0139524	0.0323641	0.00616759	0.0421678	0.00419171	748.322	0.187913	0.263168	0.36518	0.110531	0.0380427	0.120448	1.35998	5.26628	0.209441	7.82127	0.64262	5.03848
NAD-22-148	0.390795	0.768658	0.0830334	0.312364	0.0473471	0.0167786	0.0522087	0.00906255	0.0636099	0.0130299	0.0381512	0.00579259	0.0314614	0.00381429	85.5278	0.119104	0.160815	0.343002	0.0700515	0.0320351	0.0880082	0.139203	1.18046	0.120366	1.72153	0.165863	2.81302
NAD-22-15	6.95778	12.2554	1.40616	5.14799	1.02879	0.300984	0.942735	0.148985	0.790391	0.168787	0.496583	0.0777419	0.473358	0.0756572	2067.33	1.14097	1.99433	5.21544	0.709434	0.14922	0.501149	0.738537	25.367	0.817286	4.42646	2.24457	27.7104
NAD-22-15c	7.62181	13.374	1.5212	5.74217	1.18127	0.385038	1.03074	0.162063	0.931233	0.19962	0.555828	0.0819419	0.499849	0.0835718	2247.7	1.29116	1.92003	5.6704	0.729816	0.163271	0.532349	0.962658	28.141	0.893782	5.27933	2.34718	29.1578
NAD-22-16-1	0.902463	1.63705	0.168968	0.722675	0.169341	0.0533667	0.184693	0.032105	0.202892	0.0528964	0.136046	0.0272819	0.171922	0.028025	305.318	0.230289	0.00520502	1.33965	0.117451	0.0250191	0.0769018	4.00071	3.80822	0.177514	0.469388	1.65165	4.01338
NAD-22-16-2	1.66004	3.10706	0.354018	1.41992	0.341642	0.121745	0.402557	0.0756095	0.493481	0.100962	0.276626	0.0414929	0.246126	0.0354989	235.854	0.450579	0.64863	3.35898	0.257514	0.0562296	0.133073	1.20916	3.1729	0.158223	1.49627	2.22474	9.95565
NAD-22-17	0.925867	1.80441	0.22554	0.919301	0.226964	0.100147	0.324521	0.0542818	0.340308	0.0724557	0.215468	0.0306555	0.189805	0.0331883	30.7841	0.225632	0.354825	3.0167	0.104864	0.0292268	0.058356	3.80991	0.490822	0.0804663	1.60952	0.700828	4.83304
NAD-22-18	1.76049	2.39563	0.300697	1.10141	0.266081	0.102323	0.322278	0.0543765	0.316997	0.0725392	0.206606	0.0300434	0.177076	0.0273078	52.5455	0.304174	0.476515	2.61473	0.148361	0.0393479	0.0829473	7.86745	0.630696	0.0994978	1.99329	0.450879	6.49823
NAD-22-4-1	5.81509	11.294	1.31824	4.90277	1.06653	0.318531	0.953427	0.152697	1.00087	0.20842	0.580726	0.0828386	0.520693	0.0820745	3515.76	2.14571	2.25413	5.36013	0.897615	0.218342	0.851315	1.58777	25.0814	1.01262	6.89369	3.33998	33.6988
NAD-22-4-2	4.94939	9.59452	1.09735	4.09632	0.911426	0.265705	0.865993	0.14592	0.88006	0.190341	0.523636	0.0757219	0.492174	0.0742362	3297.72	1.77148	1.99168	4.98522	0.778418	0.189542	0.765764	1.57383	23.0019	0.905841	6.52955	3.06909	29.9002
NAD-22-5-1	5.3647	10.4165	1.19118	4.42372	0.977615	0.311725	0.959831	0.155881	0.981148	0.195583	0.532377	0.0783437	0.514633	0.0803616	3146.23	1.94957	2.05072	5.37301	0.82147	0.202825	0.749969	1.58262	22.1147	0.906165	7.56224	3.61642	31.1623
NAD-22-5-2	4.96255	9.54506	1.08167	4.04179	0.870656	0.274985	0.861408	0.140198	0.839483	0.181082	0.501298	0.0713031	0.463337	0.0698521	2791.12	1.80021	1.87059	4.78087	0.746357	0.182663	0.700317	1.53627	20.9318	0.851404	6.43976	3.05429	28.5513
NAD-22-6	4.4055	8.43275	0.961863	3.53086	0.794833	0.229971	0.832225	0.140774	0.877334	0.185526	0.505797	0.0778685	0.453035	0.0740741	2927.08	1.77913	1.83865	4.87456	0.808693	0.180751	0.748221	1.66317	21.3226	1.20121	9.86712	2.73525	30.2121
NAD-22-7	2.99345	5.76823	0.641661	2.45893	0.56906	0.150023	0.500838	0.0822613	0.569764	0.119627	0.314437	0.0462962	0.2885	0.0461499	1827.51	1.19265	1.28405	3.16	0.458866	0.121517	0.506017	3.63202	16.0462	0.664972	4.9404	3.30849	17.5387
NAD-22-8-1	2.95293	5.49401	0.609809	2.19202	0.44484	0.140962	0.463876	0.0777104	0.467047	0.103384	0.282607	0.0406913	0.263401	0.0420664	1742.03	1.14642	1.24146	2.88008	0.68621	0.117306	0.810633	1.98595	12.41	0.447283	66.476	1.42008	28.0576
NAD-22-8-1c	3.11325	5.9079	0.672935	2.51849	0.556752	0.149157	0.505062	0.0881504	0.554594	0.116178	0.327523	0.0490394	0.306631	0.0488873	2013.67	1.24915	1.35476	3.1543	0.493413	0.126328	0.531173	1.9963	16.4887	0.657513	5.93933	2.28463	18.3425
NAD-4-11	9.43413	18.3432	2.25594	9.44062	2.09263	0.506792	1.38655	0.185055	1.17301	0.292631	0.964929	0.172197	1.12	0.197889	102.851	2.46946	3.74246	8.21741	1.42819	0.289777	0.797199	1.13228	12.7467	0.564687	7.30074	11.3741	57.5914
NAD-4-31	5.09881	9.79454	1.16439	4.63613	1.03929	0.297502	2.0226	0.124997	0.792129	0.1727	0.482356	0.0726477	0.43224	0.0649193	67.3117	0.802065	1.27658	4.68057	0.598866	0.200379	0.304307	0.780417	5.83252	0.323601	4.79971	5.73607	21.6514
NAD-4-32	4.639	8.99187	1.14852	4.84517	1.60969	0.826318	3.00975	0.455452	2.54179	0.493835	1.25959	0.18054	1.0356	0.15307	96.0354	0.794892	1.67411	14.4724	0.744296	0.235	0.296691	3.98601	7.94008	0.372932	9.24875	6.62527	27.3637
SAF-521-4	2.6088	5.45763	0.663799	2.94388	0.790532	0.252904	0.765097	0.119334	0.780194	0.164697	0.485548	0.0715928	0.45623	0.0732808	2645.19	0.620545	0.793117	5.03821	0.597052	0.0724196	0.213899	1.9198	27.8405	1.32796	6.64863	6.9444	23.3128
SAF-627-12-3-1	0.757651	1.05867	0.109041	0.392988	0.0926865	0.0449218	0.113535	0.016406	0.122118	0.0262268	0.0862172	0.0115789	0.0840572	0.0143753	4.39644	0.150317	0.234756	1.87847	0.0515	0.173977	0.0292096	0.417024	0.358961	0.0572329	5.65911	0.40656	2.6526
SAF-627-12-3-2	0.287068	0.351042	0.0433961	0.152591	0.0294031	0.0136487	0.0477132	0.00649038	0.0541222	0.0136076	0.0401865	0.00495345	0.0278595	0.00685158	2.73802	0.0433495	0.107896	0.925882	0.0230015	0.102959	0.016829	0.277034	0.149877	0.0602551	2.12586	0.187219	1.32267
SAF-627-12-4-2	0.438729	0.532284	0.0625139	0.239206	0.0447599	0.0246906	0.0642087	0.00976857	0.0681719	0.0156376	0.0545764	0.00741168	0.036395	0.00662247	2.88489	0.0720243	0.117022	1.32187	0.0391244	0.10169	0.0225137	0.32309	0.0884242	0.049076	2.05334	0.170588	1.93635
SAF-627-13	0.559156	0.870212	0.0938982	0.354302	0.0673038	0.0487667	0.0715689	0.0117188	0.070423	0.0165318	0.0434881	0.00623331	0.0373568	0.00594619	5.19051	0.146747	0.0940531	0.844926	0.0745278	0.00956353	0.0255008	0.326937	0.492581	0.042873	5.52738	0.170761	3.33474
SAF-627-7	3.87175	6.91492	0.778938	2.88724	0.68214	0.258899	0.712882	0.11704	0.665836	0.142384	0.409778	0.0672901	0.456516	0.0653729	102.026	0.887133	1.95149	3.90545	0.809703	0.255005	0.522538	3.02545	10.3415	0.554665	6.98491	4.25694	31.6827
UU-122	0.72394	1.38177	0.162417	0.638171	0.110912	0.0221676	0.112315	0.0169878	0.104997	0.0201316	0.0620097	0.00951525	0.067582	0.0117282	399.531	0.203762	0.434859	0.644214	0.131021	0.0310872	0.188113	0.327531	4.07948	0.293697	1.6969	0.454335	5.17516
UU-198	9.25521	17.3276	1.96935	7.44654	1.50291	0.408408	1.00662	0.115393	0.540605	0.0993901	0.280668	0.0477479	0.303427	0.0486559	1300.58	1.21753	1.45074	2.83136	0.4353	0.127618	0.369604	0.371527	17.1541	0.590692	4.2049	1.18206	17.4078
UU-206	2.44329	4.50136	0.51486	1.82929	0.377482	0.107948	0.298075	0.0332987	0.14514	0.0295798	0.0873751	0.0138096	0.08869	0.0136957	415.591	0.337306	0.277109	0.769391	0.149544	0.0422436	0.120148	0.0725972	5.88062	0.25188	2.05307	0.63019	6.55139	small sample size
UU-393	2.23709	4.25096	0.468976	1.6933	0.349217	0.132321	0.316599	0.0436999	0.279373	0.0556163	0.168315	0.0270725	0.168836	0.0246448	312.785	0.437117	0.336343	1.68558	0.14057	0.0438118	0.197819	15.0568	4.63772	0.259231	2.83919	0.849686	6.1687
UU-45	0.331144	0.665215	0.0494142	0.204686	0.0431886	0.0139137	0.0508787	0.00840073	0.0657667	0.0149818	0.0375158	0.00798949	0.0443867	0.00674297	139.396	0.0438887	0	0.577727	0.0204886	0.00929361	0.0320118	0.327252	1.23199	0.140254	0.577574	0.254988	1.16816	small sample size
