# Supplementary material for: Effect of a giant meteorite impact on Paleoarchean surface environments and life
Source: Proc Natl Acad Sci U S A. 2024 Oct 21;121(44):e2408721121. doi: 10.1073/pnas.2408721121 (PMC11536127; doi:10.1073/pnas.2408721121)
Supplement: Supplementary file 3 — Dataset S02 (XLSX) [file pnas.2408721121.sd02.xlsx]

## Sheet: Sample Group 1
Dataset SO2: Organic carbon isotope analyses conducted at Stanford University. Analysis session 1.
He:	10
CO2:	15
N2:	15
Date	ID#1	ID#2	Wt (mg)	Amp(mV)	Wt. % C	d13C	Run
				C		PDB
5/31	NAD-22(-7)	1	0.951	4835	25.8667	-33.6478	7
5/31	NAD-22(-7)-2	2	0.285	4459	79.525	-30.1908	8
5/31	NAD-22(-6)	3	1.579	5661	18.3319	-31.2338	9
5/31	NAD-22(-5)	4	0.35	3916	56.5247	-32.6107	10
5/31	NAD-22(-3)-1	5	1.007	11246	60.2191	-34.2548	11
5/31	NAD-22(-3)-2	6	0.338	3794	56.6159	-33.9947	12
5/31	NAD-22(-2)	7	0.311	2868	46.0122	-34.4327	13
5/31	NAD-22(-1.2)-2	8	0.019	182	47.2006	-32.0007	14
5/31	NAD-22(-1.2)-1	9	0.557	8662	81.2253	-36.4398	15
5/31	NAD-22(-1)	10	2.546	872	1.69501	-31.3955	17
5/31	NAD-22-4-1	11	2.005	11586	31.2966	-32.5602	18
5/31	NAD-22-4-2-2	13	1.053	9636	48.6625	-33.6726	20
5/31	NAD-22-5-1-2	15	0.402	4617	58.3211	-34.108	22
5/31	NAD-22-5-2	16	0.855	9328	57.7654	-33.4736	23
5/31	NAD-22-6-1	17	1.83	7718	22.0136	-33.5273	24
5/31	NAD-22-6-2	18	1.505	9640	34.139	-33.6371	25
5/31	NAD-22-7	19	0.509	6440	65.0641	-34.5138	28
5/31	NAD-22-8-1	20	2.008	7170	18.5978	-32.9968	29
5/31	NAD-22-8-1-1	21	0.605	8599	74.8583	-33.8097	30
5/31	NAD-22-8-2	22	0.223	2488	55.9757	-32.5737	31
5/31	NAD-22-9	23	0.624	7909	66.5783	-32.7078	32
5/31	NAD-22-14	24	0.154	1280	41.5419	-31.1498	33
5/31	NAD-22-12-1	25	0.381	4871	65.0483	-31.7967	34
5/31	NAD-22-12-3	26	0.373	5791	79.7178	-30.3438	35
5/31	NAD-22-13-2	27	0.528	5036	48.8999	-30.8268	36
5/31	NAD-22-15	28	1.173	10578	49.22	-31.5768	37
5/31	NAD-22-16-1	29	4.456	3273	3.69451	-30.1378	39
5/31	NAD-22-16-2	30	3.998	3335	4.20187	-30.6278	40
5/31	NAD-22-17	31	2.69	5036	9.66949	-30.5008	41
5/31	NAD-22-18	32	2.558	4376	8.77697	-30.6068	42
5/31	NAD-22-86	33	0.291	4936	87.1466	-30.7587	43
10psi helium dilution
Date	ID#1	ID#2	Wt (mg)	Amp(mV)	Wt. % C	d13C	Run
				C		PDB
5/31	USGS-40	NIST Standard	0.39	3205	41.842	-26.3748	5
5/31	USGS-40	NIST Standard	0.393	3205	41.5226	-26.3748	6
5/31	USGS-40	NIST Standard	0.33	2687	40.6321	-26.4198	16
5/31	USGS-40	NIST Standard	0.44	3545	40.6392	-26.5268	26
5/31	USGS-40	NIST Standard	0.326	2625	40.2774	-26.3698	27
5/31	USGS-40	NIST Standard	0.373	2988	40.4467	-26.4058	38
5/31	USGS-40	NIST Standard	0.35	2811	40.5623	-26.2758	45
5/31	USGS-40	NIST Standard	0.43	3455	40.6891	-26.3728	46

## Sheet: Sample Group 2
Table S2-2: Organic carbon isotope analyses conducted at Stanford University. Analysis session 2.
He:	0, 10, 14
CO2:	15
N2:	15
Date	ID#1	ID#2	Wt (mg)	Amp(mV)	Wt. % C	d13C	Run
				C		PDB
5/31	UU	-171	0.061	262	9.74001	-28.1616	7
5/31	UU	-290	0.08	3071	87.6052	-30.6566	8
5/31	UU	-122	0.087	1762	46.033	-33.6716	9
5/31	UU	-14	0.087	2755	72.1638	-31.1296	10
5/31	UU	-10	0.013	339	58.7441	-30.3226	11
5/31	UU	-66	0.029	532	41.4343	-32.5126	12
5/31	UU	-127	0.072	1584	49.8569	-29.0146	13
5/31	UU	-286	0.091	3290	82.2169	-30.8226	15
5/31	UU	-148	0.02	494	55.4032	-30.6686	16
5/31	UU	-163	0.014	212	33.9747	-30.1296	17
5/31	BH	-217	0.02	563	63.2696	-28.6296	18
5/31	BH	-70	0.015	175	26.1178	-28.4716	19
5/31	BH	-31	0.015	172	25.7184	-27.8986	20
5/31	BH	-80	0.084	2054	55.297	-32.0016	21
5/31	UU	-198	0.159	3714	53.2647	-28.2976	25
5/31	UU	-397	0.123	1828	33.8408	-34.4156	26
5/31	UU	-268	0.204	7501	85.4282	-29.8806	29
5/31	UU	-140	0.229	6092	61.377	-33.0546	30
5/31	UU	-190	0.265	9125	80.3597	-30.0526	31
5/31	BH	-92	0.219	5232	54.9778	-29.7846	33
5/31	BH	329	0.293	10315	82.2095	-30.2346	34
5/31	BH	-115	0.756	275	0.822444	-28.5806	35
5/31	BH	-376	0.738	487	1.68065	-28.5906	36
6/1	BH	-435	3.917	5599	8.73008	-30.05	7
6/1	BH	231	3.248	2020	3.66322	-29.944	8
6/1	BH	-417	1.335	9295	44.9792	-33.002	9
6/1	BH	179	2.141	749	3.97475	-29.464	10
6/1	BH	-389	2.252	1670	8.51756	-33.168	11
6/1	BH	-363	4.13	377	1.03354	-30.24	12
6/1	BH	-254	4.294	691	1.82227	-29.658	13
6/1	BH	-488	2.324	1403	6.8868	-33.469	15
6/1	BH	-210	0.949	1536	18.4232	-31.999	16
6/1	NAD	-473	4.238	1024	2.72453	-33.151	17
6/1	BH	-52	2.73	3091	13.3299	-30.778	18
6/1	BH	-50	1.415	3805	32.2529	-32.434	19
6/1	BH	264	3.688	978	3.0021	-29.882	20
6/1	BH	-254	4.408	399	1.01067	-30.539	21
6/1	BH	622	2.196	1124	5.80108	-31.098	25
6/1	BH	220	1.485	783	5.94191	-29.691	26
6/1	BH	193	1.604	717	5.03909	-29.552	27
6/1	BH	-468	0.9	2249	28.8842	-33.892	28
6/1	BH	-241	4.361	309	0.789205	-28.517	29
6/1	BH	188	1.855	1232	7.54919	-29.615	30
6/1	BH	39	0.667	2100	36.3756	-30.979	31
6/1	BH	-320	1.382	836	6.83766	-30.213	33
6/1	BH	-246	2.792	294	1.17602	-30.735	34
6/1	BH	50	0.929	401	4.84496	-30.31	35
6/1	BH	-339	0.876	2557	34.0429	-30.88	36
6/1	BH	-401	0.989	3277	39.3398	-32.807	37
6/1	UU	-393	1.748	1574	10.2937	-33.952	38
no helium dilution
Date	ID#1	ID#2	Wt (mg)	Amp(mV)	Wt. % C	d13C	Run
				C		PDB
5/31	USGS-40	NIST Standard	0.181	3222	40.9304	-26.1566	5
5/31	USGS-40	NIST Standard	0.118	2094	40.4725	-26.3026	6
5/31	USGS-40	NIST Standard	0.101	1766	39.6797	-26.0186	14
5/31	USGS-40	NIST Standard	0.139	2543	41.8739	-26.1636	24
5/31	USGS-40	NIST Standard	0.121	2185	41.2801	-26.3006	32
5/31	USGS-40	NIST Standard	0.139	2465	40.4435	-26.0866	37
5/31	USGS-40	NIST Standard	0.122	2192	41.1336	-26.0776	38
10psi helium dilution
Date	ID#1	ID#2	Wt (mg)	Amp(mV)	Wt. % C	d13C	Run
				C		PDB
6/1	USGS-40	NIST Standard	0.358	2467	40.8075	-26.352	5
6/1	USGS-40	NIST Standard	0.354	2444	40.8325	-26.428	6
14psi helium dilution
Date	ID#1	ID#2	Wt (mg)	Amp(mV)	Wt. % C	d13C	Run
				C		PDB
6/1	USGS-40	NIST Standard	0.35	1294	42.3936	-26.196	14
6/1	USGS-40	NIST Standard	0.446	1617	41.6802	-26.312	24
6/1	USGS-40	NIST Standard	0.32	1132	40.0815	-26.41	32
6/1	USGS-40	NIST Standard	0.415	1471	40.353	-26.478	39
6/1	USGS-40	NIST Standard	0.361	1262	39.7175	-26.554	40

## Sheet: Sample Group 3
Table S2-3: Organic carbon isotope analyses conducted at Stanford University. Analysis session 3.
He:	0, 10
CO2:	15
N2:	15
Date	ID#1	ID#2	Wt (mg)	Amp(mV)	Wt. % C	d13C	Run
				C		PDB
8/16	NAD	-4-14	1.714	2071	6.37135	-29.2245	7
8/16	NAD	-4-11-3	5.415	1660	1.59602	-32.1535	8
8/16	NAD	-4-11-1	4.136	2402	3.02901	-31.4155	9
8/16	NAD	-4-11-0	3.668	755	1.10141	-31.1355	10
8/16	BH	-471	2.244	5091	12.0379	-33.3985	11
8/16	BH	-197	1.339	7015	28.0226	-34.6515	12
8/16	BH	580	1.407	1554	5.78146	-28.2925	13
8/16	BH	-60	1.629	8540	28.3991	-32.8665	14
8/16	BH	648	1.076	2429	11.8714	-31.7885	15
8/16	BH	480	2.978	1997	3.51565	-28.2865	17
8/16	BH	224	1.388	5596	21.4553	-29.7405	18
8/16	BH	-100	0.924	4046	23.1035	-31.2895	19
8/16	BH	-404	0.835	7552	49.4369	-34.5175	20
8/16	BH	199	2.761	2883	5.43962	-29.8125	21
8/16	BH	-429	1.268	10645	46.0329	-32.0445	22
8/16	BH	-95	1.565	2544	8.48578	-31.3075	23
8/16	BH	-368	1.507	992	3.41591	-30.7995	28
8/16	BH	620	0.86	6607	41.2366	-28.1435	29
8/16	BH	-85	1.17	4941	22.0628	-32.7245	30
8/16	BH	602	1.153	1519	6.88209	-28.3475	31
8/16	BH	759	1.624	3804	12.2549	-27.4825	32
8/16	BH	-501	1.831	4055	11.6249	-30.2375	33
8/16	BH	695	1.049	1887	9.32937	-31.6055	34
8/16	BH	26	1.727	782	2.33941	-30.3895	35
8/16	BH	699	0.548	6199	60.5584	-28.3705	36
8/16	BH	675	0.879	5316	32.3809	-28.1765	37
8/16	BH	773	0.955	1348	7.34803	-29.0405	39
8/16	BH	-45	3.419	833	1.27151	-30.7135	40
8/16	BH	599	1.596	3068	10.0298	-28.2945	41
8/16	BH	-162	0.676	2924	22.758	-29.8005	42
8/16	BH	242	1.022	4028	20.7831	-29.8585	43
8/16	BH	-127	0.786	6351	42.8512	-34.4545	44
8/16	BH	637	1.023	2007	10.2521	-32.8365	45
8/16	BH	182	1.191	1922	8.38014	-29.8255	46
8/16	BH	-454	1.126	7759	36.7622	-32.5105	47
8/17	UU	-2	0.651	3583	29.4714	-31.6731	9
8/17	UU	-401(2)	0.734	7192	53.4603	-33.0276	10
8/17	UU	-40	0.286	4011	75.0639	-33.6291	11
8/17	NAD	-22-(-3)-1	0.384	4429	61.7449	-34.4646	12
8/17	NAD	-22-4-2-1	0.723	5841	43.9879	-33.4471	13
8/17	NAD	-22-5-1-1	0.705	6730	51.7669	-33.5036	14
8/17	EBV	70	1.532	4631	16.2502	-29.5691	15
8/17	BH	550	2.698	2031	3.95945	-28.6326	18
8/17	BH	765	2.142	1715	4.17457	-27.8206	19
8/17	BH	-463	1.097	479	2.26484	-30.1626	29
8/17	UU	-45	0.656	1314	10.5079	-30.1946	43
8/17	UU	-388	2.318	3895	8.97143	-34.3266	44
8/17	UU	-76	0.806	5135	34.2495	-32.8446	45
8/17	UU	-300	0.738	5538	40.9846	-29.0426	46
8/17	UU	-206	1.412	2588	9.66365	-28.6666	47
8/21	UU	-81	0.053	2055	77.5435	-33.7414	8
8/21	BH	-156	0.049	1577	64.0291	-30.7414	9
8/21	BH	-76	0.046	1146	49.3114	-31.3424	10
8/21	UU	-103	0.14	5801	82.6363	-34.0334	11
8/21	BH	-1	0.088	2807	63.1456	-30.5304	12
8/21	BH	-122	0.095	3500	73.1756	-30.1644	14
8/21	BH	-138	0.202	7857	77.9232	-30.8674	18
8/21	UU	-157	0.078	2554	64.573	-32.3754	19
8/21	BH	18	0.246	11257	92.5264	-29.5434	22
8/21	UU	-32	0.26	9835	75.8517	-32.1574	23
8/21	UU	-97	0.391	9830	50.149	-31.7654	24
8/21	BH	-8	0.473	1051	4.36425	-31.3194	25
8/21	UU	-27	0.224	5578	49.3963	-31.2144	28
no helium dilution
Date	ID#1	ID#2	Wt (mg)	Amp(mV)	Wt. % C	d13C	Run
				C		PDB
2017-08-21	USGS-40	NIST Standard	0.141	2872	41.1537	-26.5094	5
2017-08-21	USGS-40	NIST Standard	0.152	2993	39.7096	-26.4574	6
2017-08-21	USGS-40	NIST Standard	0.128	2713	42.0428	-26.3194	26
2017-08-21	USGS-40	NIST Standard	0.12	2484	40.9566	-26.3254	27
2017-08-21	USGS-40	NIST Standard	0.173	3430	39.5804	-26.3884	38
2017-08-21	USGS-40	NIST Standard	0.12	2450	40.4	-26.4124	48
2017-08-21	USGS-40	NIST Standard	0.149	3175	42.0455	-26.3174	49
10psi helium dilution
Date	ID#1	ID#2	Wt (mg)	Amp(mV)	Wt. % C	d13C	Run
				C		PDB
2017-08-16	USGS-40	NIST Standard	0.45	3383	39.8158	-26.3555	5
2017-08-16	USGS-40	NIST Standard	0.335	2618	41.2	-26.3225	6
2017-08-16	USGS-40	NIST Standard	0.397	3052	40.7459	-26.5255	16
2017-08-16	USGS-40	NIST Standard	0.439	3390	40.9399	-26.3565	26
2017-08-16	USGS-40	NIST Standard	0.452	3480	40.5499	-26.3415	27
2017-08-16	USGS-40	NIST Standard	0.461	3515	40.3357	-26.3605	38
2017-08-16	USGS-40	NIST Standard	0.357	2806	41.4604	-26.3895	48
2017-08-16	USGS-40	NIST Standard	0.358	2846	41.5728	-26.4685	49
2017-08-17	USGS-40	NIST Standard	0.356	2748	41.1381	-26.3896	5
2017-08-17	USGS-40	NIST Standard	0.307	2385	41.1433	-26.3896	6
2017-08-17	USGS-40	NIST Standard	0.406	3075	40.4233	-26.3116	16
2017-08-17	USGS-40	NIST Standard	0.421	3245	40.8706	-26.3546	26
2017-08-17	USGS-40	NIST Standard	0.459	3566	41.4615	-26.3926	27
2017-08-17	USGS-40	NIST Standard	0.388	3015	41.1796	-26.4726	38
2017-08-17	USGS-40	NIST Standard	0.41	3113	40.5233	-26.4486	48
2017-08-17	USGS-40	NIST Standard	0.416	3097	39.8673	-26.3606	49

## Sheet: Sample Group 4
Table S2-4: Organic carbon isotope analyses conducted at Stanford University. Analysis session 4. Douplicates and re-measurements of previously rejected samples.
He:	0, 10
CO2:	15
N2:	15
Date	ID#1	ID#2	Wt (mg)	Amp(mV)	Wt. % C	d13C	Run
				C		PDB
8/24	BH	780	0.197	4086	44.1792	-27.4655	7
8/24	BH	-357	1.217	4299	19.64	-32.5101	11
8/24	BH	-36	1.722	10778	37.0737	-28.4011	12
8/24	BH	255	2.63	3960	8.3454	-29.7761	13
8/24	BH	652	4.939	1839	2.07671	-28.0461	14
8/24	BH	-214	0.239	1822	42.6189	-29.4442	16
8/24	BH	45	1.909	6728	20.228	-32.9282	17
8/24	UU	-171	0.594	3243	30.7842	-28.9171	21
8/24	BH	-254	7.272	2375	1.79605	-29.4751	22
8/24	BH	-246	7.337	1034	0.78543	-29.7902	23
8/24	BH	-241	16.858	2527	0.842885	-28.2351	24
8/24	BH	-363	14.952	3294	1.2492	-30.4241	25
8/24	BH	-376	4.502	3564	4.53577	-32.8111	26
8/24	BH	50	4.486	4393	5.46437	-29.7961	29
8/24	BH	-115	4.048	812	1.10835	-28.5901	30
8/24	BH	-29	6.919	4779	3.82789	-31.4791	33
8/24	BH	229	3.681	4062	6.13334	-29.8201	34
8/24	BH	695	2.412	3596	8.2028	-31.6494	43
8/24	BH	648	1.871	2446	7.07631	-31.5391	44
8/24	BH	637	2.458	3634	8.05932	-32.7819	45
8/24	BH	-127	1.062	7590	40.4743	-34.7766	46
8/24	NAD	-4-11-3	9.043	3520	2.16804	-31.8854	47
no helium dilution
Date	ID#1	ID#2	Wt (mg)	Amp(mV)	Wt. % C	d13C	Run
				C		PDB
8/24	USGS-40	NIST Standard	0.14	2673	40.8312	-26.3875	5
8/24	USGS-40	NIST Standard	0.137	2612	40.8088	-26.3925	6
10psi helium dilution
Date	ID#1	ID#2	Wt (mg)	Amp(mV)	Wt. % C	d13C	Run
				C		PDB
8/24	USGS-40	NIST Standard	0.435	3250	42.089	-26.3981	9
8/24	USGS-40	NIST Standard	0.452	3402	42.418	-26.4541	10
8/24	USGS-40	NIST Standard	0.408	3030	42.0138	-26.3011	18
8/24	USGS-40	NIST Standard	0.335	2484	41.7702	-26.2541	27
8/24	USGS-40	NIST Standard	0.336	2525	42.0979	-26.2501	28
8/24	USGS-40	NIST Standard	0.323	2316	39.5976	-26.4032	35
8/24	USGS-40	NIST Standard	0.373	2656	39.6485	-26.6061	36
8/24	USGS-40	NIST Standard	0.371	2656	39.5182	-26.4717	42
8/24	USGS-40	NIST Standard	0.316	2270	39.4945	-26.3771	48
8/24	USGS-40	NIST Standard	0.365	2627	39.9248	-26.3841	49
