# Supplementary material for: Effect of a giant meteorite impact on Paleoarchean surface environments and life
Source: Proc Natl Acad Sci U S A. 2024 Oct 21;121(44):e2408721121. doi: 10.1073/pnas.2408721121 (PMC11536127; doi:10.1073/pnas.2408721121)
Supplement: Supplementary file 4 — Dataset S03 (XLSX) [file pnas.2408721121.sd03.xlsx]

## Sheet: Specs
Chart Lines:
Source Potential Logs
Graph1
0	0	1	Poor
1	1	2	Fair
2	2	4	Good
4	4	12	Excellent
									Diff	<100	<1000	>1001
For Chart Lines:			For Chart Depth Ranges:				Range of Project			0.05	0.1	0.2
Depth Range		1	Axes		Y		Bottom	#REF!		#REF!	0	#REF!
-25		2	Max		#REF!		Top	#REF!		#REF!	#REF!	#REF!
25000		3	Min		#REF!
		4	Tick

## Sheet: Data
Dataset SO3: Total organic carbon data from GeoMark
	Sample ID		Source Rock Analyses
	Project /	Rock	Leco	Leco TOC
	Sample ID	ID	TOC	Check
			(wt%)	Runs
Sample group 1	RHVD-210201-001	NAD-22-(-7)-2	0.208
Sample group 1	RHVD-210201-002	NAD-22-(-7)-1	0.592
Sample group 1	RHVD-210201-003	NAD-22-(-6)	0.0975
Sample group 1	RHVD-210201-004	UU-206	0.133
Sample group 1	RHVD-210201-005	NAD-22(-5)	0.168
Sample group 1	RHVD-210201-006	UU-157	0.0689
Sample group 1	RHVD-210201-007	UU-122	0.141
Sample group 1	RHVD-210201-008	UU-103	0.0846
Sample group 1	RHVD-210201-009	UU-76	0.157
Sample group 1	RHVD-210201-010	NAD-22(-3)-1	0.376	0.367
Sample group 1	RHVD-210201-011	NAD-22(-3)-2	0.131
Sample group 1	RHVD-210201-012	UU-45	0.0592
Sample group 1	RHVD-210201-013	UU-40	0.115
Sample group 1	RHVD-210201-014	NAD-22(-2)	0.108
Sample group 1	RHVD-210201-015	UU-27	0.107
Sample group 1	RHVD-210201-016	NAD(-1.2)-2	0.124
Sample group 1	RHVD-210201-017	NAD(-1.2)-1	0.393
Sample group 1	RHVD-210201-018	NAD-22(-1)	0.109
Sample group 1	RHVD-210201-019	NAD-22-4-1	0.331
Sample group 1	RHVD-210201-020	NAD-22-4-2-1	0.362	0.367
Sample group 1	RHVD-210201-021	NAD-22-4-2-2	0.283
Sample group 1	RHVD-210201-022	NAD-22-5-1-1	0.402
Sample group 1	RHVD-210201-023	NAD-22-5-1-2	0.333
Sample group 1	RHVD-210201-024	NAD-22-5-2	0.377
Sample group 1	RHVD-210201-025	NAD-22-6-1	0.291
Sample group 1	RHVD-210201-026	NAD-22-6-2	0.251
Sample group 1	RHVD-210201-027	NAD-22-7	0.419
Sample group 1	RHVD-210201-028	NAD-22-8-1	0.202
Sample group 1	RHVD-210201-029	NAD-22-8-1-1	0.771
Sample group 1	RHVD-210201-030	NAD-22-9	0.149	0.149
Sample group 1	RHVD-210201-031	NAD-22-8-2	0.0866
Sample group 1	RHVD-210201-032	NAD-22-14	0.134
Sample group 1	RHVD-210201-033	NAD-22-12-1	0.385
Sample group 1	RHVD-210201-034	NAD-22-12-3	0.224
Sample group 1	RHVD-210201-035	NAD-22-13-2	0.172
Sample group 1	RHVD-210201-036	NAD-22-15	0.247
Sample group 1	RHVD-210201-037	NAD-22-16-1	0.212
Sample group 1	RHVD-210201-038	NAD-22-16-2	0.296
Sample group 1	RHVD-210201-039	NAD-22-17	0.264
Sample group 1	RHVD-210201-040	NAD-22-18	0.336	0.33
Sample group 2	RHRV-210601-001	BH-501	0.297
Sample group 2	RHRV-210601-002	BH-488	0.382
Sample group 2	RHRV-210601-003	BH-471	0.428
Sample group 2	RHRV-210601-004	BH-468	0.308
Sample group 2	RHRV-210601-005	BH-463	0.0603
Sample group 2	RHRV-210601-006	BH-454	0.261
Sample group 2	RHRV-210601-007	BH-435	0.142
Sample group 2	RHRV-210601-008	BH-417	0.271
Sample group 2	RHRV-210601-009	BH-404	0.277
Sample group 2	RHRV-210601-010	BH-389	0.295	0.285
Sample group 2	RHRV-210601-011	BH-376	0.306
Sample group 2	RHRV-210601-012	BH-368	0.116
Sample group 2	RHRV-210601-013	BH-363	0.106
Sample group 2	RHRV-210601-014	BH-357	0.377
Sample group 2	RHRV-210601-015	BH-339	0.211
Sample group 2	RHRV-210601-016	BH-329	0.119
Sample group 2	RHRV-210601-017	BH-320	0.123
Sample group 2	RHRV-210601-018	BH-254	0.0763
Sample group 2	RHRV-210601-019	BH-254	0.0757
Sample group 2	RHRV-210601-020	BH-246	0.0535	0.0578
Sample group 2	RHRV-210601-021	BH-241	0.0612
Sample group 2	RHRV-210601-022	BH-217	0.0545
Sample group 2	RHRV-210601-023	BH-214	0.0692
Sample group 2	RHRV-210601-024	BH-210	0.168
Sample group 2	RHRV-210601-025	BH-197	0.379
Sample group 2	RHRV-210601-026	BH-190	0.428
Sample group 2	RHRV-210601-027	BH-162	0.099
Sample group 2	RHRV-210601-028	BH-156	0.0733
Sample group 2	RHRV-210601-029	BH-138	0.21
Sample group 2	RHRV-210601-030	BH-127	0.254	0.235
Sample group 2	RHRV-210601-031	BH-100	0.195
Sample group 2	RHRV-210601-032	BH-95	0.215
Sample group 2	RHRV-210601-033	BH-92	0.199
Sample group 2	RHRV-210601-034	BH-85	0.224
Sample group 2	RHRV-210601-035	BH-80	0.0959
Sample group 2	RHRV-210601-036	BH-76	0.0833
Sample group 2	RHRV-210601-037	BH-70	0.0617
Sample group 2	RHRV-210601-038	BH-60	0.343
Sample group 2	RHRV-210601-039	BH-52	0.241
Sample group 2	RHRV-210601-040	BH-50	0.27	0.25
Sample group 2	RHRV-210601-041	BH-45	0.143
Sample group 2	RHRV-210601-042	BH-36	0.212
Sample group 2	RHRV-210601-043	BH-29	0.188
Sample group 2	RHRV-210601-044	BH-8	0.0601
Sample group 2	RHRV-210601-045	BH-1	0.0687
Sample group 2	RHRV-210601-046	BH+18	0.0811
Sample group 2	RHRV-210601-047	BH+26	0.144
Sample group 2	RHRV-210601-048	BH+31	0.0615
Sample group 2	RHRV-210601-049	BH+45	0.415
Sample group 2	RHRV-210601-050	BH+50	0.149	0.13
Sample group 2	RHRV-210601-051	BH+179	0.252
Sample group 2	RHRV-210601-052	BH+182	0.268
Sample group 2	RHRV-210601-053	BH+188	0.256
Sample group 2	RHRV-210601-054	BH+193	0.226
Sample group 2	RHRV-210601-055	BH+199	0.27
Sample group 2	RHRV-210601-056	BH+224	0.286
Sample group 2	RHRV-210601-057	BH+229	0.258
Sample group 2	RHRV-210601-058	BH+231	0.235
Sample group 2	RHRV-210601-059	BH+242	0.265
Sample group 2	RHRV-210601-060	BH+255	0.326	0.326
Sample group 2	RHRV-210601-061	BH+264	0.323
Sample group 2	RHRV-210601-062	BH+550	0.155
Sample group 2	RHRV-210601-063	BH+602	0.121
Sample group 2	RHRV-210601-064	BH+620	0.151
Sample group 2	RHRV-210601-065	BH+622	0.341
Sample group 2	RHRV-210601-066	BH+648	0.211
Sample group 2	RHRV-210601-067	BH+652	0.0939
Sample group 2	RHRV-210601-068	BH+669	0.149
Sample group 2	RHRV-210601-069	BH+675	0.128
Sample group 2	RHRV-210601-070	BH+695	0.316	0.313
Sample group 2	RHRV-210601-071	BH+759	0.279
Sample group 2	RHRV-210601-072	BH+765	0.238
Sample group 2	RHRV-210601-073	BH+773	0.283
Sample group 2	RHRV-210601-074	BH+780	0.0776
Sample group 2	RHRV-210601-075	BH+480_1	0.176
Sample group 2	RHRV-210601-077	BH+580_1	0.171
Sample group 2	RHRV-210601-079	BH+599_1	0.178
Sample group 2	RHRV-210601-081	BH+637_1	0.338
Sample group 2	RHRV-210601-083	BH 115	0.041
Sample group 2	RHRV-210601-084	BH 122	0.0997
Sample group 2	RHRV-210601-085	NAD-4-11-0	0.186
Sample group 2	RHRV-210601-086	NAD-4-11-3	0.368
Sample group 2	RHRV-210601-087	NAD-4-14	0.312
Sample group 3	RHRV-210802-001	UU-10	0.146
Sample group 3	RHRV-210802-002	UU-122	0.15
Sample group 3	RHRV-210802-003	UU-127	0.166
Sample group 3	RHRV-210802-004	UU-20	0.18
Sample group 3	RHRV-210802-005	UU-32	0.114
Sample group 3	RHRV-210802-006	UU-14	0.222	0.227
Sample group 3	RHRV-210802-007	UU97	0.0992
Sample group 3	RHRV-210802-008	UU-66	0.198
Sample group 3	RHRV-210802-009	UU-148	0.116
Sample group 3	RHRV-210802-010	UU-163	0.13
Sample group 3	RHRV-210802-011	UU-171	0.0708
Sample group 3	RHRV-210802-012	UU-290	0.145	0.144
Sample group 3	RHRV-210802-013	UU-286	0.142
Sample group 3	RHRV-210802-014	UU-198	0.129
Sample group 3	RHRV-210802-015	UU-300	0.103
Sample group 3	RHRV-210802-016	UU-388	0.302
Sample group 3	RHRV-210802-017	UU-393	0.374
Sample group 3	RHRV-210802-018	UU-397	0.351	0.356
Sample group 3	RHRV-210802-019	UU-401	0.421
Sample group 3	RHRV-210802-020	UU-140	0.201
Sample group 4	RHVD-221201-001	NAD-4-31	0.132
Sample group 4	RHVD-221201-002	NAD-4-32	0.127
Sample group 4	RHVD-221201-003	NAD-22 Lower	0.0742
Sample group 4	RHVD-221201-004	SAF-627-7	0.0829
Sample group 4	RHVD-221201-005	SAF-627-12-3-1	0.257	0.249
Sample group 4	RHVD-221201-006	SAF-627-12-3-2	0.126
Sample group 4	RHVD-221201-007	SAF-627-12-4-1	0.26
Sample group 4	RHVD-221201-008	SAF-627-12-4-2	0.2
Sample group 4	RHVD-221201-009	SAF-627-13	0.133	0.15
