# Supplementary material for: Effect of a giant meteorite impact on Paleoarchean surface environments and life
Source: Proc Natl Acad Sci U S A. 2024 Oct 21;121(44):e2408721121. doi: 10.1073/pnas.2408721121 (PMC11536127; doi:10.1073/pnas.2408721121)
Supplement: Supplementary file 5 — Dataset S04 (XLSX) [file pnas.2408721121.sd04.xlsx]

## Sheet: Carbonate carbon isotope data
Dataset SO4: Carbon carbon isotope data fom ETH Zurich
Date	Identifier 2	δ13C	1sig	δ18O	1sig	Area 44	Ampl 44	Weight% C	1sig	Note
10/24/23	SAF-627-12-4-1	-3.49	0.2	-13.0114	0.2	33.611	5911	1.60859	0.209116
10/24/23	SAF-627-12-3-2	-2.47	0.2	-12.8773	0.2	166.016	28784	8.02301	1.04299
10/23/23	BH+600	-6.53	0.2	-13.9323	0.2	73.592	12881	3.37733	0.439054
10/23/23	NAD-22-6-2	-6.16	0.2	-12.9414	0.2	10.562	1881	0.379043	0.0492756
10/23/23	NAD-22-18	-6.07	0.2	-12.5299	0.2	31.082	5464	1.35353	0.175958
10/23/23	NAD-22-9	-6.06	0.5	-14.3979	0.2	4.136	745	0.0556375	0.00723288	small signal
10/23/23	BH+231	-5.19	0.5	-12.7817	0.2	3.427	618	0.0172475	0.00224218	small signal
10/23/23	BH+220	-5.01	0.2	-13.7846	0.2	8.24	1471	0.271865	0.0353425
10/23/23	BH+550	-4.86	0.5	-14.5115	0.2	7.041	1260	0.191462	0.02489	small signal
10/23/23	BH+581	-4.82	0.2	-13.7735	0.2	45.472	7980	2.2114	0.287481
10/23/23	NAD-22-6-1	-4.78	0.2	-11.9996	0.2	16.97	3010	0.731823	0.095137
10/23/23	BH+193	-4.25	0.2	-13.3296	0.2	19.763	3496	0.861743	0.112027
10/23/23	BH+242	-4.21	0.2	-13.2674	0.2	20.092	3556	0.887438	0.115367
10/23/23	NAD-22-13-2	-4.12	0.5	-12.897	0.2	4.029	723	0.049505	0.00643564	small signal
10/23/23	NAD-4-31	-3.45	0.2	-12.8451	0.2	108.995	18978	5.58035	0.725445
10/23/23	NAD-22-8-2	-3.44	0.2	-14.1778	0.2	24.495	4323	1.0849	0.141037
10/23/23	SAF-627-12-4-2	-3.22	0.2	-13.0591	0.2	45.426	8012	2.23109	0.290041
10/23/23	BH+602	-3.09	0.2	-13.6361	0.2	58.351	10216	2.62348	0.341053
10/23/23	NAD-22-16-1	-2.72	0.2	-12.4433	0.2	59.618	10463	2.75817	0.358562
10/23/23	SAF-627-12-3-1	-2.64	0.2	-12.9436	0.2	390.213	49925	15.9351	2.07156
10/23/23	NAD-4-32	-2.58	0.2	-14.446	0.2	30.444	5358	1.44173	0.187425
10/23/23	SAF-627-13	-2.28	0.2	-14.56	0.2	242.576	41892	12.6183	1.64038
10/23/23	BH+765									no signal
10/23/23	BH+780									no signal
10/23/23	NAD-22-12-1									no signal
10/23/23	NAD-22-4-2-1									no signal
10/23/23	NAD-22-5-1-1									no signal
10/23/23	NAD-22-8-1-1									no signal
10/23/23	NAD-22-lower									no signal
10/23/23	SAF-627-7									no signal
02/20/23	NAD-22-8-1	-7.24548	0.2	-13.5076	0.2	17.845	3183	0.754895	0.0981363
02/20/23	NAD-22-7	-5.5152	0.2	-15.4304	0.2	13.447	2406	0.191941	0.0249523
02/20/23	BH+224	-5.35001	0.2	-13.8352	0.2	7.335	1337	0.348703	0.0453314
02/20/23	NAD-22(-1.2)-1	-5.26453	0.2	-14.5975	0.2	10.227	1851	0.257686	0.0334992	vein
02/20/23	UU-388	-4.90893	0.2	-14.8343	0.2	15.481	2802	0.8274	0.107562	vein
02/20/23	BH+264	-4.41212	0.2	-14.4544	0.2	19.832	3586	4.20182	0.546236
02/20/23	BH+229	-4.32026	0.2	-14.8619	0.2	13.983	2544	0.366778	0.0476812
02/20/23	UU-103	-4.30263	0.2	-14.6766	0.2	18.61	3356	0.264924	0.0344401	vein
02/20/23	NAD-22(-7)-2	-4.28101	0.2	-14.2292	0.2	9.716	1744	0.165048	0.0214563	vein
02/20/23	BH+255	-4.17421	0.2	-15.3757	0.2	25.742	4651	3.58567	0.466138
02/20/23	NAD-22-17	-4.11925	0.2	-14.7698	0.2	56.025	9901	10.4105	1.35337
02/20/23	BH+188	-4.08774	0.2	-13.8974	0.2	14.343	2607	0.379536	0.0493397
02/20/23	BH+620	-3.93255	0.2	-14.7036	0.2	16.246	2948	1.24154	0.161401
02/20/23	BH+675	-3.89919	0.2	-14.4145	0.2	17.329	3145	1.2027	0.156352
02/20/23	NAD-22-16-2	-3.77101	0.2	-14.6189	0.2	38.817	6940	7.4515	0.968695
02/20/23	BH+580	-3.69596	0.2	-15.2972	0.2	18.833	3402	2.09695	0.272603
02/20/23	NAD-22-15	-3.2792	0.2	-14.0274	0.2	10.486	1881	0.166576	0.0216548
02/20/23	UU-45	-3.19683	0.2	-13.7607	0.2	15.01	2701	0.467032	0.0607141	vein
02/20/23	NAD-22(-6)	-2.73836	0.2	-15.3447	0.2	19.707	3515	1.26918	0.164993	vein
02/20/23	UU-127	-2.7087	0.2	-13.225	0.2	27.455	4938	3.86033	0.501842	vein
02/20/23	UU-171	-2.46162	0.2	-14.0271	0.2	17.209	3096	0.814329	0.105863	vein
02/20/23	UU-206	-1.78226	0.2	-13.5156	0.2	17.772	3197	0.714167	0.0928417	vein
12/01/22	BH+599	-3.37544	0.2	-14.0193	0.2	15.304	2666
12/01/22	BH+127									no signal
12/01/22	BH+179									no signal
12/01/22	BH+182									no signal
12/01/22	BH+197									no signal
12/01/22	BH+199									no signal
12/01/22	BH+217									no signal
12/01/22	BH+36									no signal
12/01/22	BH+480									no signal
12/01/22	BH+50									no signal
12/01/22	BH+637									no signal
12/01/22	BH+695									no signal
12/01/22	BH+70									no signal
12/01/22	BH+759									no signal
12/01/22	BH+773									no signal
12/01/22	BH-115									too small a signal for reliable results
12/01/22	BH-241									no signal
12/01/22	BH-320									no signal
12/01/22	BH-404									no signal
12/01/22	BH-435									no signal
12/01/22	BH-468									no signal
12/01/22	BH-471									no signal
12/01/22	BH-488									no signal
12/01/22	NAD-22-1									no signal
12/01/22	NAD-22-1.2-1									too small a signal for reliable results
12/01/22	NAD-22-14									no signal
12/01/22	NAD-22-2									no signal
12/01/22	NAD-22-3-1									no signal
12/01/22	NAD-22-4-1									no signal
12/01/22	NAD-22-4-2-2									no signal
12/01/22	NAD-22-5-1-2									no signal
12/01/22	NAD-22-5-2									no signal
12/01/22	NAD-22-6									too small a signal for reliable results
12/01/22	NAD-22-7-2									too small a signal for reliable results
12/01/22	NAD-4-11-0									no signal
12/01/22	UU+397									no signal
11/07/22	BH+254									no signal
11/07/22	BH+26									no signal
11/07/22	BH+622									no signal
11/07/22	BH+648									no signal
11/07/22	BH+652									no signal
