# Supplementary material for: Effect of a giant meteorite impact on Paleoarchean surface environments and life
Source: Proc Natl Acad Sci U S A. 2024 Oct 21;121(44):e2408721121. doi: 10.1073/pnas.2408721121 (PMC11536127; doi:10.1073/pnas.2408721121)
Supplement: Supplementary file 6 — Dataset S05 (XLSX) [file pnas.2408721121.sd05.xlsx]

## Sheet: d13C and geochem for R
		Dataset SO5: Master spreadsheet with all data combined
													ICP-MS data																											XRF data
	Section	ID#1	stratigraphic height [cm]	Note	δ13Corg	δ13Ccarb	1sig	carbonate wt%	δ18Ocarb	1sig	carbonate-bearing vein?	TOC	La	Ce	Pr	Nd	Sm	Eu	Gd	Tb	Dy	Ho	Er	Tm	Yb	Lu	Ba	Th	Nb	Y	Hf	Ta	U	Pb	Rb	Cs	Sr	Sc	Zr	SiO2	TiO2	Al2O3	FeO	MnO	MgO	CaO	Na2O	K2O	P2O5
1	Bruces Hill	BH-501	-501		-30.24							0.297
2	Bruces Hill	BH-488	-488		-33.47							0.382
3	Bruces Hill	BH-471	-471		-33.4							0.428	7.2065	14.1662	1.66029	6.34273	1.20775	0.309012	0.742834	0.110289	0.731373	0.157459	0.528799	0.0977539	0.69674	0.116472	86.9441	2.61117	2.89827	4.3428	1.31339	0.207423	0.819443	1.7637	13.0206	0.540811	12.4734	2.77745	39.7761	94.0886	0.1051	2.7373	0.8774	0.007	0.4227	0.0091	0.0493	0.5341	0.0177
4	Bruces Hill	BH-468	-468		-33.89							0.308	10.341	20.6513	2.44947	9.43249	1.7356	0.430063	0.924537	0.117955	0.627357	0.138643	0.468962	0.0795931	0.548572	0.100223	80.3727	1.79031	1.91904	3.61565	0.714114	0.143279	0.705538	1.18093	11.1524	0.473962	10.1873	1.68735	31.6815	95.8633	0.112476	2.26435	0.349273	0.002163	0.182825	0	0.060976	0.438265	0.009064
5	Bruces Hill	BH-463	-463		-30.16							0.0603
6	Bruces Hill	BH-454	-454		-32.51							0.261
7	Bruces Hill	BH-435	-435		-30.05							0.142	11.4514	21.9248	2.4416	8.7414	1.65101	0.426614	1.04809	0.150942	0.99486	0.234527	0.772398	0.143336	1.00028	0.164147	118.985	2.14922	3.41353	6.45167	1.5193	0.231094	0.755909	0.645153	14.45	0.653458	10.8457	2.75034	59.9982	94.557	0.1074	2.7427	0.5788	0.0069	0.2396	0.0072	0.0474	0.6046	0.0154
8	Bruces Hill	BH-429	-429		-32.04
9	Bruces Hill	BH-417	-417		-33							0.271
10	Bruces Hill	BH-404	-404		-34.52							0.277	8.75834	15.7826	1.79726	6.75246	1.22567	0.352128	0.711283	0.0901939	0.472207	0.103441	0.316905	0.0508688	0.371577	0.0624073	102.321	1.56459	1.66677	2.444	0.587684	0.158237	0.497856	0.738369	12.7182	0.527124	16.9927	2.46959	21.5555	95.6274	0.10762	2.17611	0.43085	0.00462	0.262808	0.02704	0.09138	0.48487	0.0110999
11	Bruces Hill	BH-401	-401		-32.81
12	Bruces Hill	BH-389	-389		-33.17							0.295	12.8718	23.4532	2.5727	9.19708	1.67253	0.427553	0.930398	0.119388	0.632116	0.133598	0.482468	0.0838841	0.58556	0.10505	97.5884	2.18981	2.66403	3.72335	0.861205	0.31858	0.699819	0.802389	11.9921	0.44956	8.56263	3.47543	34.3643	92.0352	0.178092	3.24666	1.69228	0.021318	0.80988	0.031926	0.053346	0.486744	0.033966
13	Bruces Hill	BH-376	-376		-32.81							0.306
14	Bruces Hill	BH-368	-368		-30.8							0.116
15	Bruces Hill	BH-363	-363		-30.24							0.106	0.863841	1.72672	0.221926	0.956749	0.260594	0.128236	0.447233	0.0824549	0.572052	0.115203	0.285621	0.0385489	0.192239	0.0270956	14.0352	0.153581	0.19914	3.33537	0.0569934	0.17628	0.0747587	3.57146	0.831356	0.13799	1.65019	0.563461	3.01056	98.0903	0.013467	0.230547	1.40087	0.032763	0.0895455	0.083214	0.023517	0.026532	0.0310545
16	Bruces Hill	BH-357	-357		-32.51							0.377
17	Bruces Hill	BH-339	-339		-30.88							0.211	0.907843	1.75786	0.207645	0.865846	0.251499	0.125704	0.457234	0.0708996	0.430623	0.092825	0.281252	0.052729	0.354238	0.0613411	77.6116	0.443167	0.751961	2.62286	0.392607	0.138079	0.299004	1.01715	10.3056	0.469149	5.18728	2.99409	14.7149	96.0824	0.060676	1.88086	0.494962	0.0050235	0.183112	0.0162525	0.049644	0.418231	0.03152
18	Bruces Hill	BH-329	-329		-30.23							0.119
19	Bruces Hill	BH-320	-320		-30.21							0.123	6.33945	11.4312	1.24959	4.45704	0.846862	0.206141	0.654171	0.0963027	0.59808	0.133617	0.410482	0.0709644	0.531453	0.0781711	65.9024	1.82174	2.40128	3.81789	0.618094	0.134747	1.37626	1.12253	7.86595	0.320102	6.16847	1.64636	19.4826	95.9768	0.081809	1.77869	0.704308	0.005075	0.288463	0.0128905	0.031668	0.318101	0.013601
20	Bruces Hill	BH-254	-254		-29.66							0.0763	3.57532	6.54671	0.692702	2.45477	0.456175	0.105399	0.325393	0.0633011	0.471405	0.100077	0.28136	0.0427879	0.276573	0.0368271	68.0293	1.43541	1.54755	2.72195	0.719308	0.151813	0.486022	0.682255	8.36882	0.334347	6.25363	0.918178	26.5273	93.058	0.0586075	2.40892	1.2671	0.0093575	0.578293	0.004531	0.036445	0.345046	0.016154
21	Bruces Hill	BH-246	-246		-29.79							0.0535
22	Bruces Hill	BH-241	-241		-28.52							0.0612	10.1598	18.6281	2.04681	7.25032	1.29735	0.288787	0.885167	0.136008	0.794955	0.172991	0.489727	0.0812978	0.545591	0.0803295	142.831	2.91723	2.89192	4.69206	1.4066	0.319366	0.709677	0.6995	25.2891	0.7143	16.8429	2.19393	49.8143	90.9778	0.097911	4.94937	1.1031	0.006417	0.46575	0	0.134446	1.00478	0.009522
23	Bruces Hill	BH-217	-217		-28.63							0.0545
24	Bruces Hill	BH-214	-214		-29.44							0.0692
25	Bruces Hill	BH-210	-210		-32							0.168
26	Bruces Hill	BH-208	-208										4.82067	8.66463	0.968735	3.63501	0.66625	0.181892	0.404168	0.0541422	0.331434	0.0775308	0.248209	0.0420342	0.298658	0.0504344	92.5234	1.19955	1.4859	1.92917	0.551242	0.133473	0.504008	0.93214	10.5055	0.45851	8.88084	2.53987	20.1149	95.165	0.101043	1.99592	0.579111	0.00344715	0.337079	0.0108942	0	0.397226	0.00181694
27	Bruces Hill	BH-197	-197		-34.65							0.379	3.10898	5.74501	0.689888	2.48974	0.571542	0.147933	0.486464	0.0800656	0.398463	0.0818605	0.235058	0.040766	0.309451	0.052004	80.5768	1.16502	1.12897	2.10888	0.452696	0.121013	0.433903	0.810827	10.2127	0.430809	7.91514	2.94421	17.7397	96.2138	0.0841225	2.1898	0.825968	0.0042845	0.217255	0.0153615	0.0751355	0.383829	0.0214225
28	Bruces Hill	BH-162	-162		-29.8							0.099
29	Bruces Hill	BH-156	-156		-30.74							0.0733
30	Bruces Hill	BH-138	-138		-30.87							0.21
31	Bruces Hill	BH-127	-127		-34.45							0.254	9.78187	17.2915	1.97891	7.15739	1.36917	0.331243	0.717065	0.0827465	0.412915	0.0933099	0.29804	0.0535789	0.412221	0.0688917	121.452	1.41016	1.60108	2.40871	0.557586	0.152846	0.577502	0.843712	13.1783	0.507813	12.1986	3.25667	22.1375	96.0717	0.11856	2.6754	0.439608	0.001248	0.108992	0	0.076544	0.52624	0.008632
32	Bruces Hill	BH-122	-122		-30.16							0.0997
33	Bruces Hill	BH-115	-115		-28.58							0.041
34	Bruces Hill	BH-100	-100		-31.29							0.195
35	Bruces Hill	BH-95	-95		-31.31							0.215
36	Bruces Hill	BH-92	-92		-29.78							0.199
37	Bruces Hill	BH-85	-85		-32.72							0.224	7.89614	15.3264	1.71287	6.35026	1.08502	0.284014	0.720561	0.10017	0.60953	0.146338	0.44361	0.0794352	0.481579	0.0926019	152.718	1.8265	1.97078	4.15868	0.692461	0.180506	0.751716	0.582416	15.467	0.741887	13.1693	3.2164	27.8313	94.6386	0.137104	2.77542	0.598262	0.0026125	0.244843	0.0001045	0.121324	0.639644	0.0084645
38	Bruces Hill	BH-80	-80		-32							0.0959
39	Bruces Hill	BH-76	-76		-31.34							0.0833
40	Bruces Hill	BH-70	-70		-28.47							0.0617	0.485249	0.835138	0.0944407	0.324764	0.0860232	0.0345596	0.109146	0.0179965	0.121085	0.0245258	0.068943	0.0108898	0.060854	0.00524208	26.4641	0.149752	0	0.680886	0.0622731	0.016414	0.141415	0.0592615	1.24961	0.0638848	0.895328	0.291203	2.60113	99.0275	0.011715	0.684369	0.151762	0	0.002982	0.0054315	0.037701	0.0382335	0.0084135
41	Bruces Hill	BH-60	-60		-32.87							0.343
42	Bruces Hill	BH-52	-52		-30.78							0.241
43	Bruces Hill	BH-50	-50		-32.43							0.27
44	Bruces Hill	BH-45	-45		-30.71							0.143
45	Bruces Hill	BH-36	-36		-28.4							0.212	12.0047	22.1493	2.54655	9.45114	1.79761	0.496268	1.06309	0.133274	0.714651	0.159919	0.500594	0.0935937	0.647177	0.107432	221.867	3.4366	3.79876	4.33109	1.24259	0.253647	1.23311	1.19167	22.7955	0.765042	15.7758	3.31275	49.9156	93.5952	0.17347	4.39224	0.642466	0.0034485	0.244843	0	0.121951	0.907164	0.0107635
46	Bruces Hill	BH-31	-31		-27.9
47	Bruces Hill	BH-29	-29		-30.75							0.188
48	Bruces Hill	BH-8	-8		-31.32							0.0601
49	Bruces Hill	BH-1	-1		-30.53							0.0687
50	Bruces Hill	BH+18	18		-29.54							0.0811
51	Bruces Hill	BH+26	26		-30.39							0.144	15.0455	27.5585	3.13169	11.8638	2.25217	0.541717	1.43919	0.23269	1.64298	0.406422	1.21984	0.2092	1.32778	0.230126	139.469	3.27577	3.7394	11.7278	1.4377	0.350991	1.0103	1.05274	14.6072	0.5124	7.32085	10.3647	53.2313	82.0466	0.2567	6.5204	5.9302	0.0547	1.9699	0.004	0.0413	0.5615	0.0203
52	Bruces Hill	BH+39	39		-30.98								4.99311	9.1465	1.00117	3.52474	0.680646	0.212067	0.587737	0.0871325	0.518927	0.117478	0.383794	0.0655252	0.434389	0.0709581	150.034	1.74481	2.02463	3.31119	0.761219	0.178771	0.645908	0.755586	16.745	0.555526	9.40397	3.07075	30.317	95.2853	0.1331	2.6219	0.4328	0.0018	0.1027	0.005	0.0595	0.6249	0.0204
53	Bruces Hill	BH+45	45		-32.93							0.415
54	Bruces Hill	BH+50	50		-30.31							0.149	12.0429	23.5919	2.7112	10.0967	1.85859	0.538101	1.71507	0.247969	1.62105	0.367996	1.13323	0.18135	1.16938	0.182008	339.362	2.92706	3.42236	10.2403	1.35862	0.307459	1.05496	1.90182	39.9182	1.11316	23.3373	8.70088	52.2999	90.8074	0.251217	5.65491	0.535394	0.001648	0.153367	0.008137	0.134312	1.39596	0.021012
55	Bruces Hill	SAF-627-7	100	S2								0.0829	3.87175	6.91492	0.778938	2.88724	0.68214	0.258899	0.712882	0.11704	0.665836	0.142384	0.409778	0.0672901	0.456516	0.0653729	102.026	0.887133	1.95149	3.90545	0.809703	0.255005	0.522538	3.02545	10.3415	0.554665	6.98491	4.25694	31.6827	87.5064	0.274536	4.39248	3.65109	0.032643	1.44057	0.069192	0.055986	0.429846	0.074028
56	Bruces Hill	BH+171	171	fallback layer 1									6.04097	11.5548	1.36898	5.45211	1.23326	0.434874	0.796098	0.106737	0.654392	0.164528	0.519379	0.0901797	0.602986	0.0970527	6.27379	1.35926	1.79883	4.23801	0.762878	0.162751	0.456446	0.625725	0.456035	0.102989	2.00819	5.32003	28.7546	89.4134	0.1488	2.87946	3.94493	0.0405316	1.31481	0.00433155	0	0.0079998	0.00263913
57	Bruces Hill	BH+179	179	fallback layer 1	-29.46							0.252	6.49571	12.3392	1.44038	5.70936	1.2718	0.441556	0.852513	0.0954654	0.599279	0.135345	0.471045	0.0747791	0.557632	0.0868787	4.65536	1.36188	1.86422	3.92877	0.73735	0.235641	0.418676	0.887151	0.361804	0.0948827	1.50071	4.78018	26.6827	90.2481	0.151805	2.82852	3.74585	0.048403	1.26769	0.022698	0.029391	0.010864	0.030167
58	Bruces Hill	BH+182	182	fallback layer 1	-29.83							0.268	5.28022	10.3695	1.20849	4.72361	0.971676	0.262559	0.799929	0.133647	0.839333	0.193194	0.599495	0.0910767	0.638626	0.106912	59.3518	1.39024	1.78481	5.53439	0.766435	0.163219	0.43974	0.546903	4.99695	0.2787	3.06458	4.33843	28.5841	91.1626	0.140198	2.86626	2.92143	0.025728	0.962991	0.015075	0.017889	0.191653	0.0191955
59	Bruces Hill	BH+188	188	fallback layer 1	-29.62	-4.08774	0.2	0.379536	-13.8974	0.2		0.256	5.37842	10.8584	1.35037	5.31558	1.26252	0.357195	0.912434	0.101251	0.539649	0.129169	0.396301	0.0637855	0.482284	0.085053	9.64098	1.30476	1.74912	3.4215	0.653698	0.241897	0.305432	0.633605	0.556676	0.119439	2.49256	5.05318	24.6788	90.138	0.139765	2.88869	3.97251	0.045472	1.21059	0.0218225	0.0321755	0.0159355	0.0112665
60	Bruces Hill	BH+193	193	fallback layer 1	-29.55	-4.25	0.2	0.861743	-13.3296	0.2		0.226	5.62494	11.2876	1.36805	5.4288	1.20755	0.373286	1.0256	0.114043	0.601173	0.139706	0.447999	0.070666	0.481304	0.0788055	3.04489	1.22479	1.69448	3.94082	0.576692	0.22908	0.254779	0.561349	0.25838	0.0950988	1.24387	5.15304	22.5832	89.0717	0.130464	2.67101	4.68106	0.075456	1.10554	0.025056	0.033312	0.006336	0.03504
61	Bruces Hill	BH+199	199	fallback layer 1	-29.81							0.27	6.09954	11.6657	1.41662	5.61601	1.1735	0.351007	0.747903	0.0945157	0.565619	0.128725	0.427058	0.0695808	0.491686	0.0750165	4.53929	1.33106	1.73974	3.61231	0.668746	0.150962	0.321085	0.755785	0.400534	0.118827	1.04927	4.2242	24.2396	90.8114	0.139077	2.59014	3.66681	0.043329	1.05555	0.013736	0.023836	0.013332	0.016463
62	Bruces Hill	BH+220	220	fallback layer 1	-29.69	-5.01	0.2	0.271865	-13.7846	0.2
63	Bruces Hill	BH+224	224	fallback layer 1	-29.74	-5.35001	0.2	0.348703	-13.8352	0.2		0.286	5.78869	10.565	1.22832	4.53447	0.924761	0.318518	0.720021	0.0927542	0.571984	0.129548	0.439506	0.0801659	0.532633	0.0807259	4.14375	1.31931	1.77664	3.73803	0.6895	0.155418	0.275936	0.82407	0.330387	0.0943218	1.50125	4.55759	25.1306	90.1652	0.1373	2.6957	3.7348	0.061	0.9602	0.0173	0.0061	0.0075	0.0178
64	Bruces Hill	BH+229	229	fallback layer 1	-29.82	-4.32026	0.2	0.366778	-14.8619	0.2		0.258	5.29984	9.85683	1.10785	4.14047	0.815462	0.269935	0.632748	0.0823506	0.523863	0.118796	0.372987	0.0659472	0.443514	0.0762524	3.28401	1.18552	1.63659	3.43376	0.609768	0.139124	0.26407	0.807264	0.233396	0.108995	0.50297	4.18692	21.8798	90.9179	0.127908	2.85744	3.33551	0.067023	0.907137	0.010494	0.0099	0.007524	0.017028
65	Bruces Hill	BH+231	231	fallback layer 1	-29.94	-5.19	0.5	0.0172475	-12.7817	0.2		0.235
66	Bruces Hill	BH+242	242	fallback layer 1	-29.86	-4.21	0.2	0.887438	-13.2674	0.2		0.265
67	Bruces Hill	BH+255	255	fallback layer 1	-29.78	-4.17421	0.2	3.58567	-15.3757	0.2		0.326	4.82352	9.44663	1.11435	4.47079	1.36206	0.593091	2.22608	0.303336	1.41225	0.272555	0.690889	0.11	0.688219	0.102751	7.18392	1.36045	1.83386	7.21228	0.685688	0.163201	0.294166	0.559429	0.30929	0.086536	2.81744	4.73172	26.0845	85.6714	0.14443	2.8073	6.07161	0.310676	1.47056	0.202707	0.011817	0.005555	0.142107
68	Bruces Hill	BH+264	264	fallback layer 1	-29.88	-4.41212	0.2	4.20182	-14.4544	0.2		0.323	4.81658	9.59689	1.16034	4.62873	1.01436	0.34232	0.894307	0.135715	0.859953	0.195564	0.612223	0.0954835	0.637632	0.100238	3.40195	1.30092	1.80436	5.26893	0.670784	0.159103	0.298465	0.446342	0.224235	0.0775644	2.39986	4.81974	24.6589	85.4406	0.145815	2.75243	5.9747	0.332886	1.52734	0.0338182	0	0	0.00831326
69	Bruces Hill	NAD-4-31	350	reworked S2		-3.45	0.2	5.58035	-12.8451	0.2		0.132	5.09881	9.79454	1.16439	4.63613	1.03929	0.297502	2.0226	0.124997	0.792129	0.1727	0.482356	0.0726477	0.43224	0.0649193	67.3117	0.802065	1.27658	4.68057	0.598866	0.200379	0.304307	0.780417	5.83252	0.323601	4.79971	5.73607	21.6514	91.1231	0.131165	2.368	2.83309	0.141525	0.86728	0.23236	0.042365	0.23347	0.153828
70	Bruces Hill	NAD-4-11	420	fallback layer 2									9.43413	18.3432	2.25594	9.44062	2.09263	0.506792	1.38655	0.185055	1.17301	0.292631	0.964929	0.172197	1.12	0.197889	102.851	2.46946	3.74246	8.21741	1.42819	0.289777	0.797199	1.13228	12.7467	0.564687	7.30074	11.3741	57.5914	82.4641	0.3586	6.2241	5.568	0.036	2.4662	0.0124	0.0137	0.4936	0.0167
71	Bruces Hill	NAD-4-11-0	420	fallback layer 2	-31.14							0.186
72	Bruces Hill	NAD-4-11-1	425	fallback layer 2	-31.42
73	Bruces Hill	NAD-4-11-3	430	fallback layer 2	-32.15							0.368
74	Bruces Hill	NAD-4-14	448	fallback layer 2	-29.22							0.312
75	Bruces Hill	SAF-627-12-3-1	455			-2.64	0.2	15.9351	-12.9436	0.2		0.257	0.757651	1.05867	0.109041	0.392988	0.0926865	0.0449218	0.113535	0.016406	0.122118	0.0262268	0.0862172	0.0115789	0.0840572	0.0143753	4.39644	0.150317	0.234756	1.87847	0.0515	0.173977	0.0292096	0.417024	0.358961	0.0572329	5.65911	0.40656	2.6526	77.7602	0.012467	0.201292	13.078	0.342615	1.17654	0.115843	0.042952	0.008008	0.033852
76	Bruces Hill	SAF-627-12-3-2	457			-2.47	0.2	8.02301	-12.8773	0.2		0.126	0.287068	0.351042	0.0433961	0.152591	0.0294031	0.0136487	0.0477132	0.00649038	0.0541222	0.0136076	0.0401865	0.00495345	0.0278595	0.00685158	2.73802	0.0433495	0.107896	0.925882	0.0230015	0.102959	0.016829	0.277034	0.149877	0.0602551	2.12586	0.187219	1.32267	86.5582	0.004416	0.114528	9.93533	0.139776	0.393504	0.061728	0.037536	0.00096	0.032736
77	Bruces Hill	SAF-627-12-4-1	463			-3.49	0.2	1.60859	-13.0114	0.2		0.26
78	Bruces Hill	SAF-627-12-4-2	466			-3.22	0.2	2.23109	-13.0591	0.2		0.2	0.438729	0.532284	0.0625139	0.239206	0.0447599	0.0246906	0.0642087	0.00976857	0.0681719	0.0156376	0.0545764	0.00741168	0.036395	0.00662247	2.88489	0.0720243	0.117022	1.32187	0.0391244	0.10169	0.0225137	0.32309	0.0884242	0.049076	2.05334	0.170588	1.93635	85.5035	0.006732	0.068805	11.6338	0.111672	0.144243	0.041085	0.049104	0.001881	0.033462
79	Bruces Hill	SAF-627-13	470			-2.28	0.2	12.6183	-14.567	0.2		0.133	0.559156	0.870212	0.0938982	0.354302	0.0673038	0.0487667	0.0715689	0.0117188	0.070423	0.0165318	0.0434881	0.00623331	0.0373568	0.00594619	5.19051	0.146747	0.0940531	0.844926	0.0745278	0.00956353	0.0255008	0.326937	0.492581	0.042873	5.52738	0.170761	3.33474	83.1387	0.005921	0.170372	9.05923	0.265777	1.29851	0.096073	0.001719	0.011269	0.0094545
80	Bruces Hill	BH+480	480		-28.29							0.176	2.7246	4.76191	0.517336	1.9051	0.401901	0.123552	0.348701	0.0571137	0.37959	0.094759	0.28881	0.0516675	0.318322	0.0489882	9.6432	0.445466	0.5528	2.78627	0.267256	0.0452642	0.251881	3.77979	4.7822	0.212082	1.86082	5.06465	13.4761	94.1818	0.0434	1.4046	2.5153	0.0306	0.5726	0.0131	0.0044	0.018	0.0173
81	Bruces Hill	NAD-4-32	520	reworked S2		-2.58	0.2	1.44173	-14.446	0.2		0.127	4.639	8.99187	1.14852	4.84517	1.60969	0.826318	3.00975	0.455452	2.54179	0.493835	1.25959	0.18054	1.0356	0.15307	96.0354	0.794892	1.67411	14.4724	0.744296	0.235	0.296691	3.98601	7.94008	0.372932	9.24875	6.62527	27.3637	88.2985	0.219328	3.53565	3.15615	0.072036	1.60696	0.750168	0.045356	0.309212	0.295044
82	Bruces Hill	BH+550	550		-28.63	-4.86	0.5	0.191462	-14.5115	0.2		0.155	2.75137	4.85722	0.548242	2.04418	0.403931	0.11242	0.332993	0.0504448	0.299856	0.0718032	0.206591	0.0361998	0.224185	0.0351619	21.0735	0.356567	0.295884	2.15299	0.288322	0.167796	0.132467	4.63072	2.11247	0.183253	1.97915	2.62228	11.0121	95.1662	0.0319395	1.26932	2.09179	0.0472625	0.433322	0.0412925	0.0213925	0.0667645	0.0323375
83	Bruces Hill	BH+580	580		-28.29	-3.69596	0.2	2.09695	-15.2972	0.2		0.171	2.11396	3.71042	0.379217	1.38665	0.219718	0.0886675	0.278921	0.05367	0.368445	0.0871681	0.2744	0.0440127	0.267279	0.0452379	5.99772	0.387054	0.342869	2.89641	0.177459	0.0414998	0.162395	1.51037	0.382185	0.0985802	0.999657	2.01435	8.2786	95.6606	0.020301	0.699223	1.88244	0.130492	0.386123	0.022725	0.005757	0.011615	0.017574
84	Bruces Hill	BH+581	581			-4.82	0.2	2.2114	-13.7735	0.2
85	Bruces Hill	BH+599	599		-28.29	-3.37544	0.2		-14.0193	0.2		0.338	1.85253	3.24836	0.344596	1.33412	0.255546	0.115572	0.301316	0.0549655	0.38223	0.0927672	0.289131	0.0461361	0.29659	0.0471524	6.60625	0.40429	0.350308	3.13666	0.219442	0.0443108	0.174247	0.850564	0.43009	0.106874	0.659925	2.85193	9.75145	94.1486	0.025149	0.685689	3.00364	0.137966	0.350672	0.016766	0.005555	0.014443	0.016463
86	Bruces Hill	BH+600	600			-6.53	0.2	3.37733	-13.9323	0.2
87	Bruces Hill	BH+602	602		-28.35	-3.09	0.2	2.62348	-13.6361	0.2		0.121	1.05747	1.82806	0.191079	0.671448	0.124971	0.0487762	0.135014	0.0248751	0.174003	0.0355282	0.130121	0.0185981	0.130175	0.0181487	5.5017	0.200059	0.222762	1.43681	0.0868641	0.120757	0.0683363	1.09519	0.241949	0.0782231	0.944263	1.58461	3.73589	95.8184	0.016884	0.276576	2.48145	0.14673	0.215572	0.0179895	0.0185925	0.008241	0.00402
88	Bruces Hill	BH+620	620		-28.14	-3.93255	0.2	1.24154	-14.7036	0.2		0.151	1.20886	2.10611	0.215272	0.779076	0.0974106	0.0367695	0.117502	0.017641	0.120117	0.0278351	0.0934832	0.0151324	0.0950554	0.0178587	6.71058	0.19444	0.145893	1.00314	0.10228	0.0202301	0.0521795	1.57097	0.298496	0.137659	0.502682	0.883015	3.77923	97.0677	0.012789	0.351494	1.25038	0.0934815	0.20574	0.0151235	0.0078155	0.0086275	0.016037
89	Bruces Hill	BH+622	622		-31.1							0.341	12.1178	22.5979	2.59714	9.54767	1.85643	0.481449	1.13745	0.1891	1.34698	0.326035	1.01267	0.163767	1.04893	0.172543	141.371	3.95375	3.36448	8.907	1.7027	0.335299	1.04489	0.963211	14.6566	0.635632	9.09794	7.76888	63.7152	88.543	0.23545	4.4062	2.90101	0.02157	1.26901	0.01349	0	0.52898	0.0066963
90	Bruces Hill	BH+637	637		-32.84							0.338	7.3261	13.2589	1.51985	5.65105	1.14256	0.342094	1.00358	0.176751	1.32312	0.312424	1.00053	0.159437	1.09037	0.170837	108.036	2.34371	3.03483	9.23083	1.34664	0.26676	0.879292	0.910877	10.8417	0.466069	4.78173	5.49618	51.0477	88.0466	0.2289	4.2564	3.2318	0.0238	1.4159	0.0157	0.0343	0.4172	0.0208
91	Bruces Hill	BH+648	648		-31.79							0.211	11.6473	20.9597	2.30094	8.18412	1.47366	0.414407	1.2083	0.21027	1.44779	0.358853	1.0805	0.182822	1.20039	0.213387	73.6365	2.39962	2.94899	10.1924	1.33471	0.256874	0.859843	1.08535	7.18952	0.335785	5.13087	4.8906	52.0141	87.2937	0.2332	4.2136	3.8444	0.0298	1.7262	0.0174	0.027	0.2674	0.02
92	Bruces Hill	BH+652	652		-28.05							0.0939	1.79349	3.4406	0.406094	1.65981	0.405195	0.136035	0.493915	0.0906905	0.5272	0.0982021	0.2684	0.0378513	0.233463	0.0366176	25.4906	0.266414	0.279757	3.10331	0.146887	0.0274808	0.105647	9.76757	1.71171	0.138673	1.66542	1.68983	8.00944	95.2449	0.018768	0.785502	2.3564	0.005916	0.22491	0.021828	0.010302	0.066504	0.021114
93	Bruces Hill	BH+675	675		-28.18	-3.89919	0.2	1.2027	-14.4145	0.2		0.128
94	Bruces Hill	BH+695	695		-31.61							0.316
95	Bruces Hill	BH+699	699		-28.37
96	Bruces Hill	BH+759	759		-27.48							0.279	7.52463	13.6325	1.5347	5.62521	1.11186	0.311526	0.854869	0.144697	0.891742	0.209737	0.612799	0.0957527	0.637979	0.106992	121.563	2.04916	2.64324	5.67793	1.11149	0.334237	0.757609	1.00995	14.6844	0.58999	9.93118	5.91128	42.7355	91.1915	0.205766	3.60926	1.7306	0.013532	0.944951	0.0305465	0.0597995	0.518395	0.036218
97	Bruces Hill	BH+765	765		-27.82							0.238	7.55919	13.7468	1.5502	5.66913	1.0053	0.28117	0.801545	0.143365	0.962276	0.215244	0.643076	0.0985108	0.650309	0.109907	128.785	2.09062	2.64895	5.71315	1.1032	0.251709	0.775156	0.963174	15.1979	0.593014	11.9683	5.97052	40.9942	91.6389	0.188075	3.56859	1.486	0.0103082	0.783854	0.0199796	0	0.558593	0.011768
98	Bruces Hill	BH+773	773		-29.04							0.283	8.66207	15.5688	1.7341	6.34917	1.10598	0.285881	0.906342	0.137706	0.930095	0.205717	0.601526	0.101687	0.661092	0.112204	131.881	2.53797	2.83288	5.60835	1.15681	0.371106	0.878513	1.34953	15.3288	0.572676	10.9316	6.28017	44.4772	92.8024	0.212687	3.79598	1.65548	0.0113775	0.780947	0.01271	0.0620125	0.59368	0.0329025
99	Bruces Hill	BH+780	780		-27.47							0.0776
100	Umbaumba	NAD-22-86	-460		-30.76
101	Umbaumba	NAD-22(-7)-2	-417		-30.19	-4.28101	0.2	0.165048	-14.2292	0.2	vein	0.208
102	Umbaumba	NAD-22(-7)	-413		-33.65								3.27057	6.4757	0.747148	2.75964	0.554477	0.213067	0.529457	0.0830664	0.523483	0.113217	0.343737	0.0530735	0.3361	0.0497118	413.783	0.923986	1.18243	3.35432	0.394882	0.103429	0.432686	33.1687	7.74029	0.424577	8.40977	1.20664	15.7946	95.6444	0.071708	1.01997	1.04183	0.006304	0.178285	0.117215	0.103524	0.217587	0.0089635
103	Umbaumba	UU-401	-401		-33.03							0.421
104	Umbaumba	UU-397	-397		-34.42							0.351
105	Umbaumba	UU-393	-393		-33.95							0.374	2.23709	4.25096	0.468976	1.6933	0.349217	0.132321	0.316599	0.0436999	0.279373	0.0556163	0.168315	0.0270725	0.168836	0.0246448	312.785	0.437117	0.336343	1.68558	0.14057	0.0438118	0.197819	15.0568	4.63772	0.259231	2.83919	0.849686	6.1687	96.2749	0.027265	0.538432	1.17875	0.0033825	0.148215	0.0357725	0.032595	0.13407	0.00615
106	Umbaumba	UU-388	-388		-34.33	-4.90893	0.2	0.8274	-14.8343	0.2	vein	0.302
107	Umbaumba	UU-300	-300		-29.04							0.103
108	Umbaumba	UU-290	-290		-30.66							0.145
109	Umbaumba	UU-286	-286		-30.82							0.142
110	Umbaumba	NAD-22(-6)	-260		-31.23	-2.73836	0.2	1.26918	-15.3447	0.2	vein	0.0975	0.629784	1.14516	0.125196	0.526961	0.119887	0.0352436	0.106511	0.0183354	0.113862	0.0283873	0.0746036	0.0157168	0.0860496	0.0168027	58.9672	0.2666	0.516302	0.85337	0.146937	0.0401469	0.189572	0.556212	1.08164	0.0978129	3.11793	0.193805	6.17534	98.1607	0.026967	0.295021	0.474801	0.009797	0.215837	0.102717	0.050298	0.027371	0.008282
111	Umbaumba	UU-206	-206		-28.67	-1.78226	0.2	0.714167	-13.5156	0.2	vein?	0.133	2.44329	4.50136	0.51486	1.82929	0.377482	0.107948	0.298075	0.0332987	0.14514	0.0295798	0.0873751	0.0138096	0.08869	0.0136957	415.591	0.337306	0.277109	0.769391	0.149544	0.0422436	0.120148	0.0725972	5.88062	0.25188	2.05307	0.63019	6.55139	98.2278	0.021306	0.642996	0.64236	0.018232	0.151368	0.025228	0.006678	0.17702	0.005512
112	Umbaumba	UU-198	-198		-28.3							0.129	9.25521	17.3276	1.96935	7.44654	1.50291	0.408408	1.00662	0.115393	0.540605	0.0993901	0.280668	0.0477479	0.303427	0.0486559	1300.58	1.21753	1.45074	2.83136	0.4353	0.127618	0.369604	0.371527	17.1541	0.590692	4.2049	1.18206	17.4078	97.0645	0.077437	1.78464	0.129554	0.0001055	0.101174	0.031017	0.0437825	0.513996	0.00844
113	Umbaumba	UU-190	-190		-30.05
114	Umbaumba	UU-171c	-171		-28.92	-2.46162	0.2	0.814329	-14.0271	0.2	vein?	0.0708
115	Umbaumba	UU-171	-171		-28.16	-2.46162	0.2	0.814329	-14.0271	0.2	vein?
116	Umbaumba	NAD-22(-5)	-170		-32.61							0.168
117	Umbaumba	UU-163	-163		-30.13							0.13
118	Umbaumba	UU-157	-157		-32.38							0.0689
119	Umbaumba	UU-148	-148		-30.67							0.116
120	Umbaumba	UU-140	-140		-33.05							0.201
121	Umbaumba	UU-127	-127		-29.01	-2.7087	0.2	3.86033	-13.225	0.2	vein?	0.166
122	Umbaumba	UU-122	-122		-33.67							0.15	0.72394	1.38177	0.162417	0.638171	0.110912	0.0221676	0.112315	0.0169878	0.104997	0.0201316	0.0620097	0.00951525	0.067582	0.0117282	399.531	0.203762	0.434859	0.644214	0.131021	0.0310872	0.188113	0.327531	4.07948	0.293697	1.6969	0.454335	5.17516	98.8669	0.038478	0.489826	0.149884	0.001378	0.042506	0.055544	0.032224	0.129214	0.00318
123	Umbaumba	UU-103	-103		-34.03	-4.30263	0.2	0.264924	-14.6766	0.2	vein?	0.0846
124	Umbaumba	UU-97	-97		-31.77							0.0992
125	Umbaumba	UU-81	-81		-33.74
126	Umbaumba	UU-76	-76		-32.84							0.157
127	Umbaumba	UU-66	-66		-32.51							0.198
128	Umbaumba	NAD-22(-3)-1c	-59		-34.46
129	Umbaumba	NAD-22(-3)-1	-59		-34.25							0.376
130	Umbaumba	NAD-22(-3)	-54										3.29115	6.44286	0.73057	2.62244	0.545322	0.16222	0.47527	0.0758146	0.493832	0.115408	0.341562	0.0514388	0.316451	0.0532528	922.153	0.981115	1.18375	3.14278	0.403205	0.105832	0.480678	1.2019	9.66157	0.417685	2.10068	0.695028	14.9751	96.8547	0.0666153	1.0872	0.131927	0.00070645	0.123072	0.0104177	0	0.290401	0.0117808
131	Umbaumba	NAD-22(-3)-2	-54		-33.99							0.131
132	Umbaumba	UU-45	-45		-30.19	-3.19683	0.2	0.467032	-13.7607	0.2	vein?	0.0592	0.331144	0.665215	0.0494142	0.204686	0.0431886	0.0139137	0.0508787	0.00840073	0.0657667	0.0149818	0.0375158	0.00798949	0.0443867	0.00674297	139.396	0.0438887	0	0.577727	0.0204886	0.00929361	0.0320118	0.327252	1.23199	0.140254	0.577574	0.254988	1.16816	98.5736	0.0043665	0.145053	0.810997	0.011289	0.0829635	0.001491	0.079449	0.0414285	0.003834
133	Umbaumba	UU-40	-40		-33.63							0.115
134	Umbaumba	UU-32	-32		-32.16							0.114
135	Umbaumba	NAD-22(-2)	-28		-34.43							0.108	0.593125	1.08957	0.112768	0.381191	0.0760539	0.0247276	0.0707959	0.0146385	0.0808015	0.020184	0.066503	0.00674068	0.0563591	0.00654521	275.48	0.233164	0.402139	0.539488	0.11459	0.0379412	0.154078	0.527358	3.00654	0.184337	1.81826	0.306106	5.08635	99.067	0.01845	0.374842	0.189727	0.00205	0.0367975	0.037925	0.0193725	0.0946075	0.0082
136	Umbaumba	NAD-22(-2)c	-28										0.517241	0.99572	0.104206	0.355677	0.0625581	0.0184083	0.0743296	0.0100949	0.0793661	0.0163114	0.0437387	0.00686821	0.0474251	0.00836899	222.514	0.202152	0.257589	0.442758	0.0830277	0.0226646	0.150165	0.343602	2.77971	0.174366	1.78786	0.293876	3.28471	97.7647	0.01226	0.30833	0.07214	0.00149	0.08201	0.03755	0	0.07792	0.00613
137	Umbaumba	UU-27	-27		-31.21							0.107
138	Umbaumba	UU-20	-20		-31.69							0.18
139	Umbaumba	NAD-22(-1.2)-2	-19		-32							0.124
140	Umbaumba	NAD-22(-1.2)-1	-18		-36.44	-5.26453	0.2	0.257686	-14.5975	0.2	vein	0.393	0.538679	0.995403	0.105571	0.383295	0.0901762	0.034215	0.0925927	0.0163598	0.099172	0.0218059	0.0552248	0.00858114	0.0611198	0.0100785	280.632	0.211662	0.276297	0.668329	0.10207	0.023625	0.310089	0.399491	3.07755	0.202862	2.58924	0.489342	4.19425	98.2018	0.01507	0.36697	0.08513	0.00302	0.10291	0.07082	0	0.09515	0.00536
141	Umbaumba	NAD-22(-1.1)	-15										2.9806	5.56223	0.610357	2.13754	0.404453	0.126249	0.428644	0.0702372	0.44499	0.107144	0.294581	0.0452134	0.289413	0.0476112	2557.81	1.87182	1.31902	2.8308	1.02906	0.198535	0.690978	1.53172	20.3752	0.640556	4.22041	1.80478	37.3378	96.3011	0.106813	2.21348	0.204691	0.00108455	0.166702	0.00345265	0	0.604134	0.0106365
142	Umbaumba	UU-14	-14		-31.13							0.222
143	Umbaumba	UU-10	-10		-30.32							0.146
144	Umbaumba	UU-2	-2		-31.67
145	Umbaumba	NAD-22(-1)	-2		-31.4							0.109	0.150473	0.323051	0.0367652	0.141988	0.0397638	0.0135219	0.045537	0.00822621	0.0561256	0.0111424	0.0428592	0.00838168	0.0414277	0.0062375	92.5281	0.0749396	0.159624	0.464841	0.0462769	0.0153379	0.121203	1.019	0.952152	0.0921283	2.54672	0.521096	2.35136	97.9545	0.005353	0.137158	0.921726	0.00404	0.053126	0.036764	0.016867	0.026159	0.007373
146	Umbaumba	NAD-22(-1)c	-2										0.718168	1.36681	0.145274	0.499143	0.110532	0.0352328	0.116346	0.0195393	0.117605	0.0249625	0.0654754	0.0100091	0.0648063	0.00942697	312.714	0.277732	0.293404	0.673049	0.104269	0.0271767	0.21925	0.63553	2.95259	0.178405	7.6914	0.593755	3.90704	98.0527	0.0150444	0.336081	0.132882	0.0032636	0.139161	0.0783164	0	0.087361	0.00603965
147	Umbaumba	NAD-22 Lower	5	S2								0.0742	4.56327	9.05369	1.10925	4.30736	0.965597	0.314504	0.881505	0.146301	0.919384	0.217727	0.697702	0.104593	0.722286	0.109471	4459.93	0.949936	1.78057	6.15336	0.919359	0.238598	0.367733	2.16092	34.8123	1.10227	8.12889	6.14132	34.1908	91.8748	0.31451	4.52824	0.162427	0.000591	0.153955	0.0121155	0.045507	1.23263	0.0298455
148	Umbaumba	SAF-521-4	5	S2									2.6088	5.45763	0.663799	2.94388	0.790532	0.252904	0.765097	0.119334	0.780194	0.164697	0.485548	0.0715928	0.45623	0.0732808	2645.19	0.620545	0.793117	5.03821	0.597052	0.0724196	0.213899	1.9198	27.8405	1.32796	6.64863	6.9444	23.3128	95.3184	0.196151	3.05707	0.312736	0.000302112	0.185466	0.00482371	0.0183482	0.880967	0.0257097
149	Umbaumba	NAD-22-4-1	41	fallback layer	-32.56							0.331	5.81509	11.294	1.31824	4.90277	1.06653	0.318531	0.953427	0.152697	1.00087	0.20842	0.580726	0.0828386	0.520693	0.0820745	3515.76	2.14571	2.25413	5.36013	0.897615	0.218342	0.851315	1.58777	25.0814	1.01262	6.89369	3.33998	33.6988	93.5821	0.148026	3.09398	0.126266	0.000398	0.138544	0.016318	0	0.823751	0.0247158
150	Umbaumba	NAD-22-4-2-1	45	fallback layer	-33.45							0.362
151	Umbaumba	NAD-22-4-2	47	fallback layer									4.94939	9.59452	1.09735	4.09632	0.911426	0.265705	0.865993	0.14592	0.88006	0.190341	0.523636	0.0757219	0.492174	0.0742362	3297.72	1.77148	1.99168	4.98522	0.778418	0.189542	0.765764	1.57383	23.0019	0.905841	6.52955	3.06909	29.9002	94.6708	0.14322	2.80847	0.117241	0.000199	0.125828	0.0198502	0	0.75025	0.0249247
152	Umbaumba	NAD-22-4-2-2	48	fallback layer	-33.67							0.283
153	Umbaumba	NAD-22-5-1-1	63	fallback layer	-33.5036							0.402
154	Umbaumba	NAD-22-5-1-2	65	fallback layer	-34.11							0.333																												95.0565	0.134574	2.7763	0.113241	0.00038805	0.116256	0.01392	0	0.741076	0.0231238
155	Umbaumba	NAD-22-5-1	65	fallback layer									5.3647	10.4165	1.19118	4.42372	0.977615	0.311725	0.959831	0.155881	0.981148	0.195583	0.532377	0.0783437	0.514633	0.0803616	3146.23	1.94957	2.05072	5.37301	0.82147	0.202825	0.749969	1.58262	22.1147	0.906165	7.56224	3.61642	31.1623	95.0565	0.134574	2.7763	0.113241	0.00038805	0.116256	0.01392	0	0.741076	0.0231238
156	Umbaumba	NAD-22-5-2	69	fallback layer	-33.47							0.377	4.96255	9.54506	1.08167	4.04179	0.870656	0.274985	0.861408	0.140198	0.839483	0.181082	0.501298	0.0713031	0.463337	0.0698521	2791.12	1.80021	1.87059	4.78087	0.746357	0.182663	0.700317	1.53627	20.9318	0.851404	6.43976	3.05429	28.5513	95.0771	0.12745	2.62979	0.113072	0.00032835	0.113042	0.0115718	0	0.705813	0.019691
157	Umbaumba	NAD-22-6-1	103	fallback layer	-33.53	-4.78	0.2	0.731823	-11.9996	0.2		0.291
158	Umbaumba	NAD-22-6	105	fallback layer									4.4055	8.43275	0.961863	3.53086	0.794833	0.229971	0.832225	0.140774	0.877334	0.185526	0.505797	0.0778685	0.453035	0.0740741	2927.08	1.77913	1.83865	4.87456	0.808693	0.180751	0.748221	1.66317	21.3226	1.20121	9.86712	2.73525	30.2121	94.7502	0.131609	2.61531	0.165697	0.00603965	0.157051	0.0651426	0	0.704958	0.0274023
159	Umbaumba	NAD-22-6-2	106	fallback layer	-33.64	-6.16	0.2	0.379043	-12.9414	0.2		0.251
160	Umbaumba	NAD-22-7	113	fallback layer	-34.51	-5.5152	0.2	0.191941	-15.4304	0.2		0.419	2.99345	5.76823	0.641661	2.45893	0.56906	0.150023	0.500838	0.0822613	0.569764	0.119627	0.314437	0.0462962	0.2885	0.0461499	1827.51	1.19265	1.28405	3.16	0.458866	0.121517	0.506017	3.63202	16.0462	0.664972	4.9404	3.30849	17.5387	95.7881	0.0885451	1.98632	0.141499	0.0011542	0.116723	0.0712619	0	0.545648	0.0172633
161	Umbaumba	NAD-22-8-1	120	fallback layer	-33	-7.24548	0.2	0.754895	-13.5076	0.2		0.202	2.95293	5.49401	0.609809	2.19202	0.44484	0.140962	0.463876	0.0777104	0.467047	0.103384	0.282607	0.0406913	0.263401	0.0420664	1742.03	1.14642	1.24146	2.88008	0.68621	0.117306	0.810633	1.98595	12.41	0.447283	66.476	1.42008	28.0576	96.4804	0.084032	1.45379	0.215029	0.004646	0.198768	0.211797	0.029896	0.393597	0.009999
162	Umbaumba	NAD-22-8-1c	120	fallback layer		-7.24548	0.2	0.754895	-13.5076	0.2			3.11325	5.9079	0.672935	2.51849	0.556752	0.149157	0.505062	0.0881504	0.554594	0.116178	0.327523	0.0490394	0.306631	0.0488873	2013.67	1.24915	1.35476	3.1543	0.493413	0.126328	0.531173	1.9963	16.4887	0.657513	5.93933	2.28463	18.3425	95.3874	0.088565	2.00557	0.173906	0.0010348	0.108286	0.0475908	0	0.554315	0.016517
163	Umbaumba	NAD-22-8-1-1	122	fallback layer	-33.81							0.771
164	Umbaumba	NAD-22-9	133		-32.71	-6.06	0.5	0.0556375	-14.3979	0.2		0.149
165	Umbaumba	NAD-22-8-2	135		-32.57	-3.44	0.2	1.0849	-14.1778	0.2		0.0866
166	Umbaumba	NAD-22-14	136		-31.15							0.134	0.386578	0.72303	0.0825802	0.289722	0.0694217	0.0135095	0.051951	0.0108911	0.0627169	0.0139524	0.0323641	0.00616759	0.0421678	0.00419171	748.322	0.187913	0.263168	0.36518	0.110531	0.0380427	0.120448	1.35998	5.26628	0.209441	7.82127	0.64262	5.03848	98.6462	0.017372	0.607717	0.087365	0.001313	0.035552	0.038178	0.027573	0.166145	0.007373
167	Umbaumba	NAD-22-12-1	151		-31.8							0.385
168	Umbaumba	NAD-22-12	153										7.53833	13.5942	1.52921	5.8629	1.25615	0.343394	1.07817	0.153911	0.90449	0.189694	0.504669	0.0730935	0.461899	0.0675947	3338.39	1.60125	1.88937	5.12265	0.712687	0.167252	0.691388	0.844179	28.6282	0.928353	6.03149	2.4633	26.0226	94.6693	0.13733	3.12839	0.0900375	0.00072635	0.142166	0.0014328	0	0.845909	0.0128554
169	Umbaumba	NAD-22-12-3	154		-30.34							0.224	8.54112	15.1357	1.67764	6.23711	1.1736	0.322136	0.928957	0.123997	0.643035	0.134372	0.377763	0.0612782	0.401399	0.0603837	3388.32	1.51711	1.81457	4.1794	0.613401	0.166326	0.645822	0.726479	29.2095	0.87031	4.92376	2.9147	24.0095	94.472	0.131603	3.16817	0.153015	0.00101	0.12726	0.008686	0.030603	0.869307	0.008686
170	Umbaumba	NAD-22-13-2	164		-30.83	-4.12	0.5	0.049505	-12.897	0.2		0.172	6.29549	10.9424	1.22977	4.62027	0.87094	0.256341	0.762602	0.10948	0.609886	0.132476	0.392092	0.0647975	0.396175	0.0652803	1743.75	0.970397	1.68287	4.23482	0.609123	0.139268	0.449272	1.46489	21.067	0.701618	3.90866	1.81256	24.7946	95.7397	0.132714	2.13787	0.427028	0.005151	0.145541	0.015655	0.033633	0.600849	0.010706
171	Umbaumba	NAD-22-15	195		-31.58	-3.2792	0.2	0.166576	-14.0274	0.2		0.247	6.95778	12.2554	1.40616	5.14799	1.02879	0.300984	0.942735	0.148985	0.790391	0.168787	0.496583	0.0777419	0.473358	0.0756572	2067.33	1.14097	1.99433	5.21544	0.709434	0.14922	0.501149	0.738537	25.367	0.817286	4.42646	2.24457	27.7104	94.2804	0.170347	2.70878	0.422904	0.0027135	0.208537	0.0240195	0.0340695	0.741589	0.0119595
172	Umbaumba	NAD-22-15c	195			-3.2792	0.2	0.166576	-14.0274	0.2			7.62181	13.374	1.5212	5.74217	1.18127	0.385038	1.03074	0.162063	0.931233	0.19962	0.555828	0.0819419	0.499849	0.0835718	2247.7	1.29116	1.92003	5.6704	0.729816	0.163271	0.532349	0.962658	28.141	0.893782	5.27933	2.34718	29.1578	93.9489	0.170672	2.99248	0.421999	0.00416905	0.268003	0.0167558	0	0.80005	0.0266959
173	Umbaumba	NAD-22-16-1	217		-30.14	-2.72	0.2	2.75817	-12.4433	0.2		0.212	0.902463	1.63705	0.168968	0.722675	0.169341	0.0533667	0.184693	0.032105	0.202892	0.0528964	0.136046	0.0272819	0.171922	0.028025	305.318	0.230289	0.00520502	1.33965	0.117451	0.0250191	0.0769018	4.00071	3.80822	0.177514	0.469388	1.65165	4.01338	96.516	0.016748	0.693028	1.68042	0.05353	0.616814	0.025652	0.054802	0.11289	0.004876
174	Umbaumba	NAD-22-16-2	223		-30.63	-3.77101	0.2	7.4515	-14.6189	0.2		0.296	1.66004	3.10706	0.354018	1.41992	0.341642	0.121745	0.402557	0.0756095	0.493481	0.100962	0.276626	0.0414929	0.246126	0.0354989	235.854	0.450579	0.64863	3.35898	0.257514	0.0562296	0.133073	1.20916	3.1729	0.158223	1.49627	2.22474	9.95565	89.0262	0.051914	0.944754	3.95758	0.209171	1.73821	0.079891	0.024947	0.090294	0.010403
175	Umbaumba	NAD-22-17	239		-30.5	-4.11925	0.2	10.4105	-14.7698	0.2		0.264	0.925867	1.80441	0.22554	0.919301	0.226964	0.100147	0.324521	0.0542818	0.340308	0.0724557	0.215468	0.0306555	0.189805	0.0331883	30.7841	0.225632	0.354825	3.0167	0.104864	0.0292268	0.058356	3.80991	0.490822	0.0804663	1.60952	0.700828	4.83304	84.6189	0.0204	0.522546	7.40836	0.273156	1.84324	0.043044	0.043962	0.013464	0.010098
176	Umbaumba	NAD-22-18	251		-30.61	-6.07	0.2	1.35353	-12.5299	0.2		0.336	1.76049	2.39563	0.300697	1.10141	0.266081	0.102323	0.322278	0.0543765	0.316997	0.0725392	0.206606	0.0300434	0.177076	0.0273078	52.5455	0.304174	0.476515	2.61473	0.148361	0.0393479	0.0829473	7.86745	0.630696	0.0994978	1.99329	0.450879	6.49823	92.0681	0.028866	0.510714	5.05849	0.03315	0.262446	0.026316	0.03468	0.018156	0.011322
	PAAS and Chondrite
[truncated: 20 more columns]
